# Supplementary material for: Sexual dimorphism, phenotypic integration, and the evolution of head structure in casque‐headed lizards
Source: Ecol Evol. 2017 Sep 25;7(21):8989–98. doi: 10.1002/ece3.3356 (PMC5689487; doi:10.1002/ece3.3356)
Supplement: Supplementary file 4 [file ECE3-7-8989-s013.TPS]

LM=12
553.00000 1535.00000
600.00000 1587.00000
862.00000 1508.00000
724.00000 1590.00000
648.00000 1638.00000
849.00000 1544.00000
811.00000 1578.00000
776.00000 1617.00000
790.00000 1637.00000
603.00000 1700.00000
589.00000 1693.00000
581.00000 1685.00000
IMAGE=107496.JPG
ID=bas_bas_f_a_kan_496_pan_LSA
SCALE=0.012848
LM=12
443.00000 1417.00000
543.00000 1511.00000
1028.00000 1401.00000
772.00000 1509.00000
610.00000 1599.00000
996.00000 1460.00000
918.00000 1513.00000
858.00000 1563.00000
894.00000 1606.00000
511.00000 1898.00000
238.00000 1765.00000
450.00000 1689.00000
IMAGE=108227.JPG
ID=bas_bas_m_a_kan_227_pan_VER
SCALE=0.010394
LM=12
595.00000 1614.00000
643.00000 1664.00000
914.00000 1585.00000
783.00000 1659.00000
692.00000 1713.00000
904.00000 1624.00000
857.00000 1656.00000
825.00000 1692.00000
840.00000 1713.00000
694.00000 1761.00000
624.00000 1756.00000
621.00000 1748.00000
IMAGE=108229.JPG
ID=bas_bas_f_a_kan_229_pan_VER
SCALE=0.013203
LM=12
692.00000 1398.00000
726.00000 1450.00000
1084.00000 1378.00000
867.00000 1440.00000
760.00000 1498.00000
1063.00000 1421.00000
998.00000 1451.00000
938.00000 1487.00000
965.00000 1530.00000
713.00000 1771.00000
485.00000 1670.00000
649.00000 1578.00000
IMAGE=113464 (2).JPG
ID=bas_bas_m_a_kan_464_pan_DAR
SCALE=0.011834
LM=12
581.00000 1484.00000
625.00000 1556.00000
882.00000 1340.00000
758.00000 1484.00000
675.00000 1602.00000
887.00000 1393.00000
846.00000 1456.00000
827.00000 1513.00000
862.00000 1534.00000
723.00000 1861.00000
438.00000 1832.00000
582.00000 1707.00000
IMAGE=113465 (2).JPG
ID=bas_bas_m_a_kan_465_pan_DAR
SCALE=0.013120
LM=12
554.00000 1469.00000
639.00000 1543.00000
1021.00000 1430.00000
838.00000 1527.00000
704.00000 1602.00000
1012.00000 1477.00000
950.00000 1532.00000
902.00000 1569.00000
929.00000 1599.00000
576.00000 1784.00000
469.00000 1775.00000
537.00000 1707.00000
IMAGE=192669.JPG
ID=bas_bas_m_a_kan_669_col_MAG
SCALE=0.011783
LM=12
342.00000 1541.00000
414.00000 1569.00000
760.00000 1454.00000
599.00000 1529.00000
476.00000 1610.00000
756.00000 1503.00000
697.00000 1550.00000
653.00000 1581.00000
685.00000 1608.00000
399.00000 1773.00000
290.00000 1759.00000
347.00000 1699.00000
IMAGE=192670.JPG
ID=bas_bas_m_a_kan_670_col_MAG
SCALE=0.011310
LM=12
311.00000 1558.00000
400.00000 1620.00000
838.00000 1354.00000
613.00000 1562.00000
490.00000 1687.00000
837.00000 1433.00000
775.00000 1515.00000
716.00000 1597.00000
767.00000 1646.00000
428.00000 1835.00000
413.00000 1827.00000
410.00000 1803.00000
IMAGE=192671 (2).JPG
ID=bas_bas_f_a_kan_671_col_MAG
SCALE=0.007299

LM=12
572.00000 1358.00000
608.00000 1423.00000
864.00000 1340.00000
733.00000 1410.00000
640.00000 1468.00000
857.00000 1381.00000
815.00000 1418.00000
773.00000 1458.00000
789.00000 1491.00000
626.00000 1539.00000
594.00000 1523.00000
561.00000 1503.00000
IMAGE=76029 (3).JPG
ID=bas_bas_f_a_kan_029_pan_CAZ
SCALE=0.012260
LM=12
542.00000 1337.00000
567.00000 1400.00000
926.00000 1301.00000
708.00000 1383.00000
585.00000 1459.00000
901.00000 1354.00000
842.00000 1396.00000
777.00000 1450.00000
803.00000 1500.00000
584.00000 1563.00000
521.00000 1557.00000
518.00000 1536.00000
IMAGE=76034 (3).JPG
ID=bas_bas_f_a_kan_034_pan_PAN
SCALE=0.008316
LM=12
578.00000 1463.00000
619.00000 1527.00000
885.00000 1486.00000
734.00000 1543.00000
643.00000 1569.00000
868.00000 1521.00000
822.00000 1552.00000
775.00000 1588.00000
799.00000 1615.00000
640.00000 1635.00000
585.00000 1627.00000
577.00000 1615.00000
IMAGE=76042.JPG
ID=bas_bas_f_a_kan_042_pan_DAR
SCALE=0.011155
LM=12
452.00000 1277.00000
515.00000 1341.00000
955.00000 1214.00000
707.00000 1345.00000
558.00000 1421.00000
931.00000 1278.00000
860.00000 1342.00000
784.00000 1399.00000
810.00000 1438.00000
566.00000 1542.00000
442.00000 1540.00000
437.00000 1517.00000
IMAGE=80522 (2).JPG
ID=bas_bas_m_j_kan_522_pan_PAN
SCALE=0.006899
LM=12
459.00000 1381.00000
544.00000 1469.00000
938.00000 1431.00000
740.00000 1484.00000
612.00000 1553.00000
909.00000 1476.00000
855.00000 1503.00000
793.00000 1540.00000
821.00000 1577.00000
557.00000 1724.00000
405.00000 1665.00000
482.00000 1624.00000
IMAGE=96599.JPG
ID=bas_bas_m_a_kan_599_pan_CHI
SCALE=0.013227
LM=12
498.00000 1528.00000
564.00000 1615.00000
919.00000 1574.00000
714.00000 1628.00000
604.00000 1673.00000
895.00000 1625.00000
829.00000 1650.00000
776.00000 1683.00000
801.00000 1721.00000
601.00000 1772.00000
486.00000 1752.00000
496.00000 1737.00000
IMAGE=96601 (3).JPG
ID=bas_bas_f_a_kan_601_pan_CHI
SCALE=0.011536
LM=12
582.00000 1350.00000
610.00000 1456.00000
981.00000 1408.00000
760.00000 1478.00000
661.00000 1537.00000
960.00000 1463.00000
897.00000 1497.00000
851.00000 1544.00000
876.00000 1577.00000
633.00000 1661.00000
491.00000 1645.00000
555.00000 1575.00000
IMAGE=96611.JPG
ID=bas_bas_m_a_kan_611_pan_VER
SCALE=0.011864
LM=12
433.00000 1393.00000
524.00000 1473.00000
908.00000 1308.00000
717.00000 1447.00000
592.00000 1539.00000
895.00000 1364.00000
836.00000 1428.00000
799.00000 1482.00000
828.00000 1521.00000
486.00000 1699.00000
463.00000 1663.00000
465.00000 1616.00000
IMAGE=96613.JPG
ID=bas_bas_m_a_kan_613_pan_VER
SCALE=0.012619
LM=12
537.00000 1543.00000
624.00000 1645.00000
1010.00000 1505.00000
810.00000 1622.00000
682.00000 1716.00000
991.00000 1561.00000
923.00000 1622.00000
881.00000 1663.00000
901.00000 1697.00000
619.00000 1868.00000
433.00000 1866.00000
540.00000 1773.00000
IMAGE=96615.JPG
ID=bas_bas_m_a_kan_615_pan_VER
SCALE=0.011759
LM=12
569.00000 1556.00000
591.00000 1610.00000
842.00000 1548.00000
705.00000 1622.00000
631.00000 1657.00000
832.00000 1585.00000
791.00000 1620.00000
757.00000 1656.00000
772.00000 1683.00000
614.00000 1714.00000
563.00000 1706.00000
572.00000 1697.00000
IMAGE=96629.JPG
ID=bas_bas_f_a_kan_629_pan_DAR
SCALE=0.012961
LM=12
576.00000 1460.00000
646.00000 1492.00000
851.00000 1426.00000
758.00000 1477.00000
691.00000 1520.00000
853.00000 1454.00000
825.00000 1481.00000
801.00000 1518.00000
821.00000 1541.00000
647.00000 1611.00000
617.00000 1611.00000
609.00000 1601.00000
IMAGE=96635 (2).JPG
ID=bas_bas_f_a_kan_635_pan_PAN
SCALE=0.013332
LM=12
387.00000 1377.00000
434.00000 1441.00000
763.00000 1354.00000
577.00000 1447.00000
490.00000 1499.00000
749.00000 1408.00000
689.00000 1450.00000
643.00000 1491.00000
667.00000 1530.00000
517.00000 1576.00000
426.00000 1575.00000
423.00000 1558.00000
IMAGE=96636 (2).JPG
ID=bas_bas_f_a_kan_636_pan_PAN
SCALE=0.010877
