# Supplementary material for: Sexual dimorphism, phenotypic integration, and the evolution of head structure in casque‐headed lizards
Source: Ecol Evol. 2017 Sep 25;7(21):8989–98. doi: 10.1002/ece3.3356 (PMC5689487; doi:10.1002/ece3.3356)
Supplement: Supplementary file 5 [file ECE3-7-8989-s014.TPS]

LM=12
644.00000 1634.00000
698.00000 1675.00000
1010.00000 1616.00000
818.00000 1667.00000
720.00000 1719.00000
994.00000 1644.00000
930.00000 1680.00000
875.00000 1722.00000
951.00000 1803.00000
727.00000 1849.00000
707.00000 1824.00000
694.00000 1800.00000
IMAGE=411 (3).JPG
ID=bas_gal_f_j_kan_411_ecu_CAR
SCALE=0.006354
LM=12
496.00000 1617.00000
549.00000 1642.00000
821.00000 1601.00000
674.00000 1645.00000
596.00000 1690.00000
818.00000 1636.00000
776.00000 1662.00000
738.00000 1698.00000
752.00000 1758.00000
586.00000 1803.00000
549.00000 1792.00000
553.00000 1774.00000
IMAGE=412 (3).JPG
ID=bas_gal_f_j_kan_412_ecu_CAR
SCALE=0.007375
LM=12
557.00000 1492.00000
665.00000 1558.00000
1099.00000 1467.00000
894.00000 1550.00000
756.00000 1632.00000
1088.00000 1510.00000
1031.00000 1562.00000
988.00000 1613.00000
1015.00000 1674.00000
709.00000 1926.00000
566.00000 1850.00000
680.00000 1719.00000
IMAGE=413 (3).JPG
ID=bas_gal_m_a_kan_413_ecu_PIC
SCALE=0.009687
LM=12
587.00000 1518.00000
683.00000 1560.00000
1082.00000 1471.00000
843.00000 1555.00000
722.00000 1638.00000
1057.00000 1523.00000
984.00000 1573.00000
921.00000 1627.00000
969.00000 1694.00000
682.00000 1909.00000
584.00000 1811.00000
664.00000 1740.00000
IMAGE=414 (3).JPG
ID=bas_gal_m_a_kan_414_ecu_PIC
SCALE=0.008071
LM=12
577.00000 1540.00000
648.00000 1554.00000
1056.00000 1450.00000
839.00000 1512.00000
707.00000 1599.00000
1041.00000 1500.00000
980.00000 1535.00000
911.00000 1586.00000
966.00000 1674.00000
703.00000 1913.00000
559.00000 1836.00000
635.00000 1722.00000
IMAGE=485 (3).JPG
ID=bas_gal_m_a_kan_485_ecu_BOL
SCALE=0.009538
LM=12
402.00000 1590.00000
501.00000 1612.00000
963.00000 1627.00000
755.00000 1598.00000
569.00000 1643.00000
936.00000 1663.00000
837.00000 1681.00000
774.00000 1699.00000
802.00000 1778.00000
544.00000 1837.00000
439.00000 1806.00000
490.00000 1735.00000
IMAGE=486 (3).JPG
ID=bas_gal_f_a_kan_486_ecu_BOL
SCALE=0.007434
LM=12
503.00000 1614.00000
535.00000 1667.00000
889.00000 1564.00000
637.00000 1642.00000
544.00000 1717.00000
854.00000 1609.00000
776.00000 1649.00000
716.00000 1703.00000
757.00000 1759.00000
540.00000 1870.00000
493.00000 1843.00000
519.00000 1789.00000
IMAGE=487 (3).JPG
ID=bas_gal_f_a_kan_487_ecu_BOL
SCALE=0.008500
LM=12
483.00000 1629.00000
635.00000 1628.00000
1098.00000 1689.00000
881.00000 1624.00000
687.00000 1673.00000
1075.00000 1722.00000
1009.00000 1731.00000
919.00000 1741.00000
944.00000 1820.00000
665.00000 1893.00000
570.00000 1860.00000
601.00000 1797.00000
IMAGE=488 (3).JPG
ID=bas_gal_f_a_kan_488_ecu_BOL
SCALE=0.006973
LM=12
556.00000 1612.00000
593.00000 1639.00000
896.00000 1645.00000
715.00000 1644.00000
606.00000 1680.00000
868.00000 1674.00000
805.00000 1689.00000
741.00000 1708.00000
758.00000 1751.00000
598.00000 1786.00000
555.00000 1771.00000
565.00000 1747.00000
IMAGE=489 (3).JPG
ID=bas_gal_f_j_kan_489_ecu_BOL
SCALE=0.007109
LM=12
505.00000 1425.00000
627.00000 1487.00000
1025.00000 1453.00000
817.00000 1501.00000
689.00000 1556.00000
987.00000 1527.00000
958.00000 1547.00000
892.00000 1598.00000
906.00000 1645.00000
596.00000 1894.00000
405.00000 1780.00000
570.00000 1642.00000
IMAGE=673 (3).JPG
ID=bas_gal_m_a_kan_673_col_CAU
SCALE=0.011493
LM=12
504.00000 1480.00000
604.00000 1532.00000
1078.00000 1518.00000
803.00000 1555.00000
640.00000 1617.00000
1057.00000 1570.00000
983.00000 1594.00000
900.00000 1642.00000
943.00000 1694.00000
515.00000 1968.00000
373.00000 1866.00000
552.00000 1704.00000
IMAGE=674 (3).JPG
ID=bas_gal_m_a_kan_674_col_CAU
SCALE=0.010541
LM=12
536.00000 1655.00000
656.00000 1665.00000
1065.00000 1657.00000
794.00000 1685.00000
668.00000 1729.00000
1032.00000 1704.00000
951.00000 1730.00000
868.00000 1763.00000
911.00000 1794.00000
629.00000 1945.00000
562.00000 1881.00000
611.00000 1814.00000
IMAGE=675 (3).JPG
ID=bas_gal_m_a_kan_675_col_CAU
SCALE=0.006982
LM=12
555.00000 1478.00000
637.00000 1560.00000
1027.00000 1425.00000
801.00000 1552.00000
661.00000 1657.00000
1016.00000 1486.00000
952.00000 1540.00000
885.00000 1611.00000
928.00000 1664.00000
640.00000 1863.00000
561.00000 1836.00000
604.00000 1754.00000
IMAGE=679 (3).JPG
ID=bas_gal_f_a_kan_679_ecu_BOL
SCALE=0.008649
LM=12
544.00000 1682.00000
637.00000 1713.00000
996.00000 1646.00000
770.00000 1705.00000
666.00000 1765.00000
972.00000 1688.00000
910.00000 1719.00000
839.00000 1765.00000
874.00000 1825.00000
650.00000 1909.00000
613.00000 1879.00000
629.00000 1847.00000
IMAGE=765 (3).JPG
ID=bas_gal_f_a_kan_765_ecu_PIC
SCALE=0.007485
LM=12
494.00000 1539.00000
552.00000 1623.00000
976.00000 1486.00000
742.00000 1648.00000
611.00000 1738.00000
963.00000 1556.00000
886.00000 1629.00000
815.00000 1705.00000
867.00000 1740.00000
574.00000 1950.00000
483.00000 1914.00000
536.00000 1807.00000
IMAGE=848 (3).JPG
ID=bas_gal_m_a_kan_848_col_CAU
SCALE=0.009109
LM=12
541.00000 1481.00000
615.00000 1521.00000
921.00000 1430.00000
746.00000 1514.00000
643.00000 1594.00000
914.00000 1479.00000
872.00000 1518.00000
814.00000 1581.00000
858.00000 1620.00000
657.00000 1745.00000
596.00000 1707.00000
611.00000 1673.00000
IMAGE=849 (4).JPG
ID=bas_gal_m_a_kan_849_col_CAU
SCALE=0.008130
LM=12
529.00000 1659.00000
595.00000 1708.00000
911.00000 1683.00000
722.00000 1714.00000
612.00000 1748.00000
898.00000 1725.00000
836.00000 1757.00000
772.00000 1796.00000
805.00000 1843.00000
593.00000 1876.00000
547.00000 1854.00000
556.00000 1829.00000
IMAGE=851 (3).JPG
ID=bas_gal_f_j_kan_851_col_CAU
SCALE=0.007162
LM=12
343.00000 1539.00000
448.00000 1596.00000
907.00000 1416.00000
618.00000 1563.00000
497.00000 1662.00000
878.00000 1485.00000
812.00000 1541.00000
724.00000 1619.00000
791.00000 1666.00000
546.00000 1917.00000
433.00000 1840.00000
466.00000 1757.00000
IMAGE=852 (3).JPG
ID=bas_gal_m_a_kan_852_col_CAU
SCALE=0.008434
