# Supplementary material for: Sexual dimorphism, phenotypic integration, and the evolution of head structure in casque‐headed lizards
Source: Ecol Evol. 2017 Sep 25;7(21):8989–98. doi: 10.1002/ece3.3356 (PMC5689487; doi:10.1002/ece3.3356)
Supplement: Supplementary file 6 [file ECE3-7-8989-s015.TPS]

LM=12
529.00000 1442.00000
589.00000 1556.00000
1036.00000 1493.00000
811.00000 1585.00000
657.00000 1649.00000
1020.00000 1571.00000
938.00000 1620.00000
880.00000 1661.00000
858.00000 1738.00000
391.00000 2001.00000
337.00000 1939.00000
426.00000 1717.00000
IMAGE=048 (3).JPG
ID=bas_plu_m_a_kan_048_cos_CAR
SCALE=0.009817
LM=12
557.00000 1592.00000
621.00000 1607.00000
997.00000 1659.00000
793.00000 1645.00000
644.00000 1675.00000
976.00000 1704.00000
896.00000 1719.00000
825.00000 1734.00000
804.00000 1803.00000
452.00000 1957.00000
274.00000 1939.00000
423.00000 1750.00000
IMAGE=171 (3).JPG
ID=bas_plu_m_a_kan_171_cos_CAR
SCALE=0.010873
LM=12
451.00000 1596.00000
516.00000 1670.00000
899.00000 1559.00000
682.00000 1636.00000
554.00000 1725.00000
880.00000 1618.00000
809.00000 1657.00000
739.00000 1705.00000
742.00000 1791.00000
501.00000 1962.00000
337.00000 2007.00000
449.00000 1820.00000
IMAGE=176 (3).JPG
ID=bas_plu_m_a_kan_176_cos_CAR
SCALE=0.008893
LM=12
522.00000 1552.00000
564.00000 1582.00000
852.00000 1610.00000
711.00000 1603.00000
619.00000 1632.00000
840.00000 1637.00000
787.00000 1644.00000
742.00000 1653.00000
729.00000 1708.00000
629.00000 1744.00000
564.00000 1773.00000
530.00000 1716.00000
IMAGE=177 (3).JPG
ID=bas_plu_f_a_kan_177_cos_CAR
SCALE=0.015385
LM=12
545.00000 1543.00000
583.00000 1578.00000
800.00000 1553.00000
695.00000 1591.00000
602.00000 1622.00000
794.00000 1585.00000
755.00000 1605.00000
715.00000 1633.00000
700.00000 1679.00000
575.00000 1722.00000
535.00000 1706.00000
531.00000 1680.00000
IMAGE=180 (3).JPG
ID=bas_plu_f_a_kan_180_cos_LIM
SCALE=0.011640
LM=12
374.00000 1503.00000
499.00000 1534.00000
891.00000 1408.00000
696.00000 1502.00000
574.00000 1593.00000
909.00000 1452.00000
844.00000 1498.00000
794.00000 1547.00000
796.00000 1633.00000
613.00000 1937.00000
483.00000 2025.00000
448.00000 1756.00000
IMAGE=368 (3).JPG
ID=bas_plu_m_a_kan_368_cos_LIM
SCALE=0.010051
LM=12
549.00000 1424.00000
666.00000 1471.00000
1082.00000 1506.00000
891.00000 1494.00000
713.00000 1529.00000
1066.00000 1538.00000
994.00000 1555.00000
933.00000 1576.00000
947.00000 1653.00000
579.00000 1930.00000
372.00000 1994.00000
536.00000 1686.00000
IMAGE=664 (3).JPG
ID=bas_plu_m_a_kan_664_cos_CAR
SCALE=0.011850
LM=12
642.00000 1402.00000
739.00000 1492.00000
1101.00000 1460.00000
895.00000 1499.00000
801.00000 1556.00000
1061.00000 1502.00000
998.00000 1533.00000
950.00000 1566.00000
942.00000 1632.00000
716.00000 1853.00000
602.00000 1907.00000
630.00000 1642.00000
IMAGE=670 (3).JPG
ID=bas_plu_m_a_kan_670_cos_CAR
SCALE=0.012577
LM=12
389.00000 1632.00000
475.00000 1715.00000
897.00000 1596.00000
701.00000 1714.00000
533.00000 1788.00000
891.00000 1668.00000
809.00000 1720.00000
743.00000 1786.00000
716.00000 1853.00000
524.00000 1911.00000
400.00000 1880.00000
416.00000 1865.00000
IMAGE=671 (3).JPG
ID=bas_plu_f_a_kan_671_cos_CAR
SCALE=0.008350
LM=12
531.00000 1607.00000
582.00000 1642.00000
848.00000 1560.00000
723.00000 1627.00000
611.00000 1677.00000
847.00000 1604.00000
792.00000 1645.00000
744.00000 1685.00000
734.00000 1733.00000
573.00000 1769.00000
514.00000 1768.00000
514.00000 1748.00000
IMAGE=790 (3).JPG
ID=bas_plu_f_a_kan_790_cos_LIM
SCALE=0.010099
LM=12
506.00000 1643.00000
531.00000 1682.00000
786.00000 1642.00000
608.00000 1669.00000
527.00000 1706.00000
756.00000 1675.00000
702.00000 1687.00000
639.00000 1712.00000
644.00000 1765.00000
575.00000 1793.00000
536.00000 1798.00000
503.00000 1763.00000
IMAGE=797 (3).JPG
ID=bas_plu_f_a_kan_797_cos_CAR
SCALE=0.010473
LM=12
544.00000 1751.00000
584.00000 1729.00000
880.00000 1609.00000
716.00000 1681.00000
618.00000 1764.00000
879.00000 1638.00000
814.00000 1686.00000
766.00000 1740.00000
785.00000 1799.00000
697.00000 1860.00000
561.00000 1890.00000
544.00000 1868.00000
IMAGE=798 (3).JPG
ID=bas_plu_f_a_kan_798_cos_CAR
SCALE=0.010309
LM=12
510.00000 1598.00000
540.00000 1629.00000
835.00000 1560.00000
652.00000 1622.00000
546.00000 1673.00000
809.00000 1605.00000
755.00000 1636.00000
689.00000 1671.00000
694.00000 1736.00000
614.00000 1774.00000
546.00000 1784.00000
510.00000 1752.00000
IMAGE=799 (3).JPG
ID=bas_plu_f_a_kan_799_cos_CAR
SCALE=0.009588
LM=12
532.00000 1556.00000
584.00000 1627.00000
873.00000 1488.00000
675.00000 1614.00000
564.00000 1712.00000
858.00000 1547.00000
803.00000 1605.00000
731.00000 1674.00000
759.00000 1735.00000
586.00000 2022.00000
493.00000 1997.00000
481.00000 1780.00000
IMAGE=802 (3).JPG
ID=bas_plu_m_a_kan_802_cos_CAR
SCALE=0.008668
LM=12
462.00000 1610.00000
504.00000 1663.00000
885.00000 1557.00000
701.00000 1657.00000
565.00000 1734.00000
868.00000 1620.00000
796.00000 1675.00000
747.00000 1720.00000
751.00000 1778.00000
636.00000 1818.00000
521.00000 1839.00000
480.00000 1816.00000
IMAGE=803 (3).JPG
ID=bas_plu_f_a_kan_803_cos_CAR
SCALE=0.010526
LM=12
485.00000 1691.00000
551.00000 1712.00000
807.00000 1571.00000
675.00000 1679.00000
602.00000 1755.00000
813.00000 1619.00000
769.00000 1672.00000
731.00000 1725.00000
732.00000 1781.00000
600.00000 1866.00000
541.00000 1878.00000
518.00000 1830.00000
IMAGE=804 (3).JPG
ID=bas_plu_f_a_kan_804_cos_CAR
SCALE=0.009115
LM=12
441.00000 1589.00000
471.00000 1636.00000
760.00000 1629.00000
594.00000 1653.00000
496.00000 1688.00000
742.00000 1664.00000
683.00000 1687.00000
625.00000 1713.00000
617.00000 1761.00000
504.00000 1776.00000
459.00000 1781.00000
417.00000 1737.00000
IMAGE=805 (3).JPG
ID=bas_plu_f_a_kan_805_cos_CAR
SCALE=0.012297
LM=12
1195.00000 678.00000
1387.00000 845.00000
2297.00000 724.00000
1884.00000 849.00000
1529.00000 962.00000
2222.00000 832.00000
1976.00000 916.00000
1942.00000 1058.00000
1938.00000 1100.00000
1195.00000 1705.00000
923.00000 1680.00000
1132.00000 1121.00000
IMAGE=107353 (3).JPG
ID=bas_plu_m_a_car_353_COS_nnn
SCALE=0.005368
LM=12
1324.00000 586.00000
1516.00000 795.00000
2364.00000 745.00000
1909.00000 853.00000
1566.00000 962.00000
2310.00000 841.00000
2097.00000 895.00000
2005.00000 1083.00000
2005.00000 1125.00000
1579.00000 1430.00000
898.00000 1488.00000
1228.00000 1091.00000
IMAGE=115791 (3).JPG
ID=bas_plu_m_a_car_791_COS_nnn
SCALE=0.004970
LM=12
856.00000 828.00000
1153.00000 945.00000
2001.00000 920.00000
1508.00000 954.00000
1174.00000 1045.00000
1909.00000 1025.00000
1625.00000 1004.00000
1554.00000 1259.00000
1512.00000 1284.00000
1165.00000 1346.00000
986.00000 1304.00000
1044.00000 1238.00000
IMAGE=115792 (3).JPG
ID=bas_plu_f_a_car_792_COS_nnn
SCALE=0.004285
LM=12
1262.00000 569.00000
1487.00000 741.00000
2414.00000 398.00000
2009.00000 611.00000
1729.00000 828.00000
2423.00000 515.00000
2231.00000 586.00000
2252.00000 883.00000
2239.00000 924.00000
2022.00000 1442.00000
1337.00000 1802.00000
1216.00000 1296.00000
IMAGE=117177 (3).JPG
ID=bas_plu_m_a_car_177_COS_nnn
SCALE=0.004700
LM=12
1090.00000 419.00000
1445.00000 640.00000
2427.00000 715.00000
1930.00000 782.00000
1525.00000 849.00000
2360.00000 837.00000
2093.00000 824.00000
2026.00000 1083.00000
2022.00000 1133.00000
1374.00000 1559.00000
877.00000 1693.00000
560.00000 1442.00000
IMAGE=117178 (3).JPG
ID=bas_plu_m_a_car_178_COS_nnn
SCALE=0.004613
LM=12
1412.00000 891.00000
1625.00000 962.00000
2256.00000 820.00000
1876.00000 958.00000
1780.00000 1045.00000
2226.00000 908.00000
2013.00000 995.00000
1972.00000 1121.00000
1967.00000 1171.00000
1637.00000 1267.00000
1562.00000 1242.00000
1516.00000 1208.00000
IMAGE=118925 (3).JPG
ID=bas_plu_f_a_car_925_COS_nnn
SCALE=0.005290
LM=12
1082.00000 753.00000
1328.00000 1087.00000
2314.00000 1108.00000
1917.00000 1121.00000
1441.00000 1238.00000
2302.00000 1225.00000
2043.00000 1187.00000
1947.00000 1459.00000
1892.00000 1547.00000
1679.00000 1714.00000
1090.00000 1751.00000
969.00000 1446.00000
IMAGE=130356 (3).JPG
ID=bas_plu_m_a_car_356_COS_nnn
SCALE=0.004700
LM=12
1245.00000 862.00000
1491.00000 1054.00000
2293.00000 962.00000
1913.00000 1075.00000
1608.00000 1221.00000
2281.00000 1058.00000
2072.00000 1121.00000
2005.00000 1288.00000
1976.00000 1346.00000
1533.00000 1756.00000
744.00000 1705.00000
969.00000 1451.00000
IMAGE=130357 (3).JPG
ID=bas_plu_m_a_car_357_COS_nnn
SCALE=0.004430
