# Supplementary material for: Sexual dimorphism, phenotypic integration, and the evolution of head structure in casque‐headed lizards
Source: Ecol Evol. 2017 Sep 25;7(21):8989–98. doi: 10.1002/ece3.3356 (PMC5689487; doi:10.1002/ece3.3356)
Supplement: Supplementary file 7 [file ECE3-7-8989-s016.TPS]

LM=12
454.00000 1568.00000
543.00000 1593.00000
905.00000 1607.00000
723.00000 1626.00000
590.00000 1663.00000
884.00000 1646.00000
817.00000 1670.00000
753.00000 1708.00000
776.00000 1742.00000
598.00000 1783.00000
549.00000 1759.00000
533.00000 1711.00000
IMAGE=054 (4).JPG
ID=bas_vit_f_a_kan_054_mex_CHI
SCALE=0.008572
LM=12
565.00000 1599.00000
637.00000 1621.00000
901.00000 1571.00000
759.00000 1607.00000
660.00000 1651.00000
887.00000 1608.00000
829.00000 1631.00000
786.00000 1653.00000
808.00000 1701.00000
607.00000 1752.00000
585.00000 1748.00000
587.00000 1732.00000
IMAGE=055 (3).JPG
ID=bas_vit_f_a_kan_055_mex_CHI
SCALE=0.008977
LM=12
280.00000 1538.00000
433.00000 1584.00000
863.00000 1521.00000
630.00000 1580.00000
473.00000 1646.00000
838.00000 1566.00000
758.00000 1608.00000
695.00000 1643.00000
743.00000 1705.00000
314.00000 1964.00000
96.00000 1846.00000
398.00000 1743.00000
IMAGE=056 (3).JPG
ID=bas_vit_m_a_kan_056_mex_CHI
SCALE=0.008977
LM=12
500.00000 1512.00000
619.00000 1574.00000
1029.00000 1496.00000
834.00000 1579.00000
683.00000 1648.00000
1018.00000 1541.00000
961.00000 1603.00000
904.00000 1638.00000
907.00000 1709.00000
606.00000 1943.00000
448.00000 1948.00000
572.00000 1757.00000
IMAGE=130 (4).JPG
ID=bas_vit_m_a_kan_130_gua_PRO
SCALE=0.009785
LM=12
689.00000 1522.00000
741.00000 1561.00000
1095.00000 1561.00000
884.00000 1579.00000
781.00000 1610.00000
1065.00000 1592.00000
992.00000 1619.00000
929.00000 1644.00000
969.00000 1689.00000
812.00000 1733.00000
700.00000 1716.00000
718.00000 1688.00000
IMAGE=131 (3).JPG
ID=bas_vit_f_a_kan_131_gua_PRO
SCALE=0.008248
LM=12
605.00000 1477.00000
686.00000 1516.00000
1029.00000 1540.00000
842.00000 1548.00000
719.00000 1570.00000
1015.00000 1562.00000
929.00000 1595.00000
871.00000 1623.00000
902.00000 1675.00000
676.00000 1713.00000
631.00000 1699.00000
640.00000 1673.00000
IMAGE=132 (3).JPG
ID=bas_vit_f_a_kan_132_gua_PRO
SCALE=0.009785
LM=12
605.00000 1658.00000
670.00000 1705.00000
969.00000 1626.00000
799.00000 1704.00000
695.00000 1766.00000
963.00000 1668.00000
895.00000 1724.00000
854.00000 1763.00000
886.00000 1809.00000
678.00000 1889.00000
617.00000 1881.00000
613.00000 1861.00000
IMAGE=133 (3).JPG
ID=bas_vit_f_a_kan_133_gua_ZAC
SCALE=0.007170
LM=12
567.00000 1519.00000
632.00000 1562.00000
955.00000 1526.00000
760.00000 1591.00000
663.00000 1633.00000
938.00000 1569.00000
861.00000 1613.00000
822.00000 1652.00000
852.00000 1690.00000
596.00000 1743.00000
564.00000 1729.00000
556.00000 1699.00000
IMAGE=134 (3).JPG
ID=bas_vit_f_a_kan_134_gua_ZAC
SCALE=0.008545
LM=12
536.00000 1474.00000
586.00000 1532.00000
884.00000 1479.00000
728.00000 1557.00000
624.00000 1612.00000
876.00000 1520.00000
823.00000 1566.00000
780.00000 1597.00000
767.00000 1656.00000
512.00000 1848.00000
460.00000 1740.00000
484.00000 1679.00000
IMAGE=140 (4).JPG
ID=bas_vit_m_a_kan_140_gua_IZA
SCALE=0.011791
LM=12
468.00000 1492.00000
570.00000 1545.00000
984.00000 1392.00000
769.00000 1529.00000
645.00000 1639.00000
986.00000 1438.00000
923.00000 1522.00000
874.00000 1589.00000
919.00000 1629.00000
536.00000 1954.00000
427.00000 1917.00000
495.00000 1773.00000
IMAGE=146 (3).JPG
ID=bas_vit_m_a_kan_146_gua_PRO
SCALE=0.008992
LM=12
587.00000 1621.00000
683.00000 1673.00000
1039.00000 1627.00000
847.00000 1676.00000
725.00000 1721.00000
1022.00000 1667.00000
944.00000 1708.00000
885.00000 1731.00000
906.00000 1794.00000
751.00000 1834.00000
635.00000 1818.00000
651.00000 1795.00000
IMAGE=298 (3).JPG
ID=bas_vit_f_a_kan_298_gua_PET
SCALE=0.008002
LM=12
507.00000 1639.00000
600.00000 1644.00000
1015.00000 1502.00000
773.00000 1603.00000
671.00000 1706.00000
1005.00000 1545.00000
931.00000 1598.00000
858.00000 1656.00000
924.00000 1724.00000
734.00000 1860.00000
584.00000 1865.00000
509.00000 1806.00000
IMAGE=299 (3).JPG
ID=bas_vit_f_a_kan_299_gua_PET
SCALE=0.007417
LM=12
421.00000 1614.00000
508.00000 1661.00000
978.00000 1594.00000
741.00000 1656.00000
583.00000 1714.00000
953.00000 1645.00000
864.00000 1689.00000
787.00000 1738.00000
827.00000 1776.00000
570.00000 1857.00000
466.00000 1851.00000
461.00000 1815.00000
IMAGE=303 (3).JPG
ID=bas_vit_f_a_kan_303_gua_PET
SCALE=0.007194
LM=12
538.00000 1498.00000
621.00000 1524.00000
889.00000 1424.00000
696.00000 1530.00000
576.00000 1629.00000
872.00000 1475.00000
809.00000 1531.00000
761.00000 1582.00000
814.00000 1622.00000
473.00000 1917.00000
452.00000 1781.00000
511.00000 1719.00000
IMAGE=304 (3).JPG
ID=bas_vit_m_a_kan_304_gua_PET
SCALE=0.010847
LM=12
540.00000 1561.00000
608.00000 1606.00000
912.00000 1552.00000
724.00000 1620.00000
627.00000 1669.00000
893.00000 1593.00000
824.00000 1639.00000
772.00000 1675.00000
778.00000 1719.00000
591.00000 1760.00000
528.00000 1754.00000
531.00000 1729.00000
IMAGE=305 (3).JPG
ID=bas_vit_f_a_kan_305_gua_PET
SCALE=0.009940
LM=12
383.00000 1554.00000
465.00000 1603.00000
869.00000 1510.00000
659.00000 1600.00000
532.00000 1680.00000
849.00000 1562.00000
780.00000 1605.00000
717.00000 1655.00000
759.00000 1686.00000
319.00000 1934.00000
295.00000 1919.00000
415.00000 1812.00000
IMAGE=311 (3).JPG
ID=bas_vit_m_a_kan_311_gua_PET
SCALE=0.010161
LM=12
456.00000 1500.00000
588.00000 1564.00000
1011.00000 1508.00000
780.00000 1572.00000
645.00000 1646.00000
981.00000 1541.00000
899.00000 1590.00000
852.00000 1638.00000
896.00000 1680.00000
605.00000 1975.00000
456.00000 1958.00000
478.00000 1779.00000
IMAGE=496 (4).JPG
ID=bas_vit_m_a_kan_496_mex_GUE
SCALE=0.009935
LM=12
505.00000 1568.00000
641.00000 1634.00000
1010.00000 1548.00000
841.00000 1644.00000
721.00000 1705.00000
995.00000 1596.00000
926.00000 1652.00000
881.00000 1688.00000
917.00000 1707.00000
643.00000 1952.00000
490.00000 1901.00000
595.00000 1781.00000
IMAGE=497 (3).JPG
ID=bas_vit_m_a_kan_497_mex_GUE
SCALE=0.009687
LM=12
485.00000 1488.00000
591.00000 1541.00000
1000.00000 1557.00000
795.00000 1578.00000
640.00000 1615.00000
972.00000 1603.00000
896.00000 1630.00000
822.00000 1663.00000
829.00000 1704.00000
512.00000 1834.00000
289.00000 1736.00000
553.00000 1687.00000
IMAGE=605 (3).JPG
ID=bas_vit_m_a_kan_605_mex_CHI
SCALE=0.009988
LM=12
471.00000 1494.00000
621.00000 1544.00000
914.00000 1404.00000
781.00000 1511.00000
685.00000 1602.00000
910.00000 1454.00000
865.00000 1509.00000
830.00000 1562.00000
854.00000 1610.00000
549.00000 1904.00000
417.00000 1885.00000
535.00000 1725.00000
IMAGE=766 (4).JPG
ID=bas_vit_m_a_kan_766_mex_CHI
SCALE=0.009775
LM=12
454.00000 1568.00000
543.00000 1593.00000
905.00000 1607.00000
723.00000 1626.00000
590.00000 1663.00000
884.00000 1646.00000
817.00000 1670.00000
753.00000 1708.00000
776.00000 1742.00000
598.00000 1783.00000
549.00000 1759.00000
533.00000 1711.00000
IMAGE=054 (4).JPG
ID=bas_vit_f_a_kan_054_mex_CHI
SCALE=0.008572
LM=12
565.00000 1599.00000
637.00000 1621.00000
901.00000 1571.00000
759.00000 1607.00000
660.00000 1651.00000
887.00000 1608.00000
829.00000 1631.00000
786.00000 1653.00000
808.00000 1701.00000
607.00000 1752.00000
585.00000 1748.00000
587.00000 1732.00000
IMAGE=055 (3).JPG
ID=bas_vit_f_a_kan_055_mex_CHI
SCALE=0.008977
LM=12
280.00000 1538.00000
433.00000 1584.00000
863.00000 1521.00000
630.00000 1580.00000
473.00000 1646.00000
838.00000 1566.00000
758.00000 1608.00000
695.00000 1643.00000
743.00000 1705.00000
314.00000 1964.00000
96.00000 1846.00000
398.00000 1743.00000
IMAGE=056 (3).JPG
ID=bas_vit_m_a_kan_056_mex_CHI
SCALE=0.008977
LM=12
500.00000 1512.00000
619.00000 1574.00000
1029.00000 1496.00000
834.00000 1579.00000
683.00000 1648.00000
1018.00000 1541.00000
961.00000 1603.00000
904.00000 1638.00000
907.00000 1709.00000
606.00000 1943.00000
448.00000 1948.00000
572.00000 1757.00000
IMAGE=130 (4).JPG
ID=bas_vit_m_a_kan_130_gua_PRO
SCALE=0.009785
LM=12
689.00000 1522.00000
741.00000 1561.00000
1095.00000 1561.00000
884.00000 1579.00000
781.00000 1610.00000
1065.00000 1592.00000
992.00000 1619.00000
929.00000 1644.00000
969.00000 1689.00000
812.00000 1733.00000
700.00000 1716.00000
718.00000 1688.00000
IMAGE=131 (3).JPG
ID=bas_vit_f_a_kan_131_gua_PRO
SCALE=0.008248
LM=12
605.00000 1477.00000
686.00000 1516.00000
1029.00000 1540.00000
842.00000 1548.00000
719.00000 1570.00000
1015.00000 1562.00000
929.00000 1595.00000
871.00000 1623.00000
902.00000 1675.00000
676.00000 1713.00000
631.00000 1699.00000
640.00000 1673.00000
IMAGE=132 (3).JPG
ID=bas_vit_f_a_kan_132_gua_PRO
SCALE=0.009785
LM=12
605.00000 1658.00000
670.00000 1705.00000
969.00000 1626.00000
799.00000 1704.00000
695.00000 1766.00000
963.00000 1668.00000
895.00000 1724.00000
854.00000 1763.00000
886.00000 1809.00000
678.00000 1889.00000
617.00000 1881.00000
613.00000 1861.00000
IMAGE=133 (3).JPG
ID=bas_vit_f_a_kan_133_gua_ZAC
SCALE=0.007170
LM=12
567.00000 1519.00000
632.00000 1562.00000
955.00000 1526.00000
760.00000 1591.00000
663.00000 1633.00000
938.00000 1569.00000
861.00000 1613.00000
822.00000 1652.00000
852.00000 1690.00000
596.00000 1743.00000
564.00000 1729.00000
556.00000 1699.00000
IMAGE=134 (3).JPG
ID=bas_vit_f_a_kan_134_gua_ZAC
SCALE=0.008545
LM=12
536.00000 1474.00000
586.00000 1532.00000
884.00000 1479.00000
728.00000 1557.00000
624.00000 1612.00000
876.00000 1520.00000
823.00000 1566.00000
780.00000 1597.00000
767.00000 1656.00000
512.00000 1848.00000
460.00000 1740.00000
484.00000 1679.00000
IMAGE=140 (4).JPG
ID=bas_vit_m_a_kan_140_gua_IZA
SCALE=0.011791
LM=12
468.00000 1492.00000
570.00000 1545.00000
984.00000 1392.00000
769.00000 1529.00000
645.00000 1639.00000
986.00000 1438.00000
923.00000 1522.00000
874.00000 1589.00000
919.00000 1629.00000
536.00000 1954.00000
427.00000 1917.00000
495.00000 1773.00000
IMAGE=146 (3).JPG
ID=bas_vit_m_a_kan_146_gua_PRO
SCALE=0.008992
LM=12
587.00000 1621.00000
683.00000 1673.00000
1039.00000 1627.00000
847.00000 1676.00000
725.00000 1721.00000
1022.00000 1667.00000
944.00000 1708.00000
885.00000 1731.00000
906.00000 1794.00000
751.00000 1834.00000
635.00000 1818.00000
651.00000 1795.00000
IMAGE=298 (3).JPG
ID=bas_vit_f_a_kan_298_gua_PET
SCALE=0.008002
LM=12
507.00000 1639.00000
600.00000 1644.00000
1015.00000 1502.00000
773.00000 1603.00000
671.00000 1706.00000
1005.00000 1545.00000
931.00000 1598.00000
858.00000 1656.00000
924.00000 1724.00000
734.00000 1860.00000
584.00000 1865.00000
509.00000 1806.00000
IMAGE=299 (3).JPG
ID=bas_vit_f_a_kan_299_gua_PET
SCALE=0.007417
LM=12
421.00000 1614.00000
508.00000 1661.00000
978.00000 1594.00000
741.00000 1656.00000
583.00000 1714.00000
953.00000 1645.00000
864.00000 1689.00000
787.00000 1738.00000
827.00000 1776.00000
570.00000 1857.00000
466.00000 1851.00000
461.00000 1815.00000
IMAGE=303 (3).JPG
ID=bas_vit_f_a_kan_303_gua_PET
SCALE=0.007194
LM=12
538.00000 1498.00000
621.00000 1524.00000
889.00000 1424.00000
696.00000 1530.00000
576.00000 1629.00000
872.00000 1475.00000
809.00000 1531.00000
761.00000 1582.00000
814.00000 1622.00000
473.00000 1917.00000
452.00000 1781.00000
511.00000 1719.00000
IMAGE=304 (3).JPG
ID=bas_vit_m_a_kan_304_gua_PET
SCALE=0.010847
LM=12
540.00000 1561.00000
608.00000 1606.00000
912.00000 1552.00000
724.00000 1620.00000
627.00000 1669.00000
893.00000 1593.00000
824.00000 1639.00000
772.00000 1675.00000
778.00000 1719.00000
591.00000 1760.00000
528.00000 1754.00000
531.00000 1729.00000
IMAGE=305 (3).JPG
ID=bas_vit_f_a_kan_305_gua_PET
SCALE=0.009940
LM=12
383.00000 1554.00000
465.00000 1603.00000
869.00000 1510.00000
659.00000 1600.00000
532.00000 1680.00000
849.00000 1562.00000
780.00000 1605.00000
717.00000 1655.00000
759.00000 1686.00000
319.00000 1934.00000
295.00000 1919.00000
415.00000 1812.00000
IMAGE=311 (3).JPG
ID=bas_vit_m_a_kan_311_gua_PET
SCALE=0.010161
LM=12
456.00000 1500.00000
588.00000 1564.00000
1011.00000 1508.00000
780.00000 1572.00000
645.00000 1646.00000
981.00000 1541.00000
899.00000 1590.00000
852.00000 1638.00000
896.00000 1680.00000
605.00000 1975.00000
456.00000 1958.00000
478.00000 1779.00000
IMAGE=496 (4).JPG
ID=bas_vit_m_a_kan_496_mex_GUE
SCALE=0.009935
LM=12
505.00000 1568.00000
641.00000 1634.00000
1010.00000 1548.00000
841.00000 1644.00000
721.00000 1705.00000
995.00000 1596.00000
926.00000 1652.00000
881.00000 1688.00000
917.00000 1707.00000
643.00000 1952.00000
490.00000 1901.00000
595.00000 1781.00000
IMAGE=497 (3).JPG
ID=bas_vit_m_a_kan_497_mex_GUE
SCALE=0.009687
LM=12
485.00000 1488.00000
591.00000 1541.00000
1000.00000 1557.00000
795.00000 1578.00000
640.00000 1615.00000
972.00000 1603.00000
896.00000 1630.00000
822.00000 1663.00000
829.00000 1704.00000
512.00000 1834.00000
289.00000 1736.00000
553.00000 1687.00000
IMAGE=605 (3).JPG
ID=bas_vit_m_a_kan_605_mex_CHI
SCALE=0.009988
LM=12
471.00000 1494.00000
621.00000 1544.00000
914.00000 1404.00000
781.00000 1511.00000
685.00000 1602.00000
910.00000 1454.00000
865.00000 1509.00000
830.00000 1562.00000
854.00000 1610.00000
549.00000 1904.00000
417.00000 1885.00000
535.00000 1725.00000
IMAGE=766 (4).JPG
ID=bas_vit_m_a_kan_766_mex_CHI
SCALE=0.009775
