# Supplementary material for: Sexual dimorphism, phenotypic integration, and the evolution of head structure in casque‐headed lizards
Source: Ecol Evol. 2017 Sep 25;7(21):8989–98. doi: 10.1002/ece3.3356 (PMC5689487; doi:10.1002/ece3.3356)
Supplement: Supplementary file 8 [file ECE3-7-8989-s017.TPS]

LM=12
905.00000 1315.00000
955.00000 1362.00000
1067.00000 1295.00000
1018.00000 1346.00000
980.00000 1387.00000
1072.00000 1326.00000
1055.00000 1344.00000
1057.00000 1373.00000
1087.00000 1381.00000
931.00000 1515.00000
893.00000 1500.00000
860.00000 1482.00000
IMAGE=114239.JPG
ID=cor_cri_m_a_lac_239_cos_PUN
SCALE=0.017866
LM=12
908.00000 1383.00000
923.00000 1413.00000
1053.00000 1370.00000
990.00000 1411.00000
951.00000 1439.00000
1045.00000 1395.00000
1035.00000 1414.00000
1020.00000 1436.00000
1035.00000 1459.00000
885.00000 1543.00000
866.00000 1519.00000
849.00000 1505.00000
IMAGE=131041.JPG
ID=cor_cri_f_a_lac_041_cos_LIM
SCALE=0.017900
LM=12
444.00000 1502.00000
481.00000 1580.00000
667.00000 1526.00000
563.00000 1610.00000
509.00000 1659.00000
663.00000 1561.00000
641.00000 1601.00000
629.00000 1634.00000
663.00000 1674.00000
482.00000 1830.00000
376.00000 1785.00000
297.00000 1750.00000
IMAGE=146501.JPG
ID=cor_cri_f_a_mvz_501_gua_SMF
SCALE=0.009671
LM=12
673.00000 1481.00000
728.00000 1536.00000
872.00000 1484.00000
819.00000 1522.00000
767.00000 1572.00000
877.00000 1511.00000
863.00000 1531.00000
859.00000 1557.00000
889.00000 1578.00000
703.00000 1731.00000
651.00000 1699.00000
624.00000 1684.00000
IMAGE=166692.JPG
ID=cor_cri_f_a_lac_692_cos_PUN
SCALE=0.014517
LM=12
841.00000 1553.00000
875.00000 1587.00000
1052.00000 1542.00000
977.00000 1583.00000
915.00000 1620.00000
1046.00000 1568.00000
1015.00000 1589.00000
1007.00000 1617.00000
1034.00000 1645.00000
869.00000 1782.00000
808.00000 1738.00000
771.00000 1705.00000
IMAGE=166695.JPG
ID=cor_cri_f_a_lac_695_cos_GUA
SCALE=0.017900
LM=12
666.00000 1617.00000
724.00000 1697.00000
984.00000 1634.00000
858.00000 1702.00000
781.00000 1760.00000
974.00000 1666.00000
932.00000 1711.00000
913.00000 1755.00000
958.00000 1798.00000
711.00000 1971.00000
641.00000 1929.00000
583.00000 1875.00000
IMAGE=166713.JPG
ID=cor_cri_f_a_lac_713_cos_PUN
SCALE=0.010030
LM=12
510.00000 1561.00000
555.00000 1619.00000
757.00000 1549.00000
674.00000 1605.00000
612.00000 1658.00000
750.00000 1582.00000
729.00000 1608.00000
722.00000 1643.00000
758.00000 1673.00000
560.00000 1836.00000
515.00000 1800.00000
461.00000 1775.00000
IMAGE=166717.JPG
ID=cor_cri_m_a_lac_717_cos_PUN
SCALE=0.010248
LM=12
847.00000 1433.00000
897.00000 1476.00000
1032.00000 1409.00000
974.00000 1472.00000
921.00000 1520.00000
1031.00000 1447.00000
1013.00000 1468.00000
1013.00000 1499.00000
1033.00000 1519.00000
886.00000 1666.00000
823.00000 1648.00000
760.00000 1626.00000
IMAGE=166718.JPG
ID=cor_cri_f_a_lac_718_cos_GUA
SCALE=0.017900
LM=12
938.00000 1363.00000
966.00000 1387.00000
1065.00000 1338.00000
1026.00000 1377.00000
992.00000 1412.00000
1062.00000 1359.00000
1049.00000 1375.00000
1049.00000 1399.00000
1075.00000 1414.00000
956.00000 1504.00000
930.00000 1497.00000
910.00000 1483.00000
IMAGE=166719.JPG
ID=cor_cri_f_a_lac_719_cos_PUN
SCALE=0.018328
LM=12
835.00000 1459.00000
868.00000 1481.00000
960.00000 1438.00000
924.00000 1466.00000
890.00000 1499.00000
962.00000 1457.00000
946.00000 1474.00000
947.00000 1494.00000
967.00000 1510.00000
848.00000 1579.00000
822.00000 1566.00000
802.00000 1556.00000
IMAGE=175832.JPG
ID=cor_cri_f_j_lac_832_cos_PUN
SCALE=0.018582
LM=12
504.00000 1561.00000
565.00000 1610.00000
749.00000 1527.00000
655.00000 1601.00000
605.00000 1648.00000
741.00000 1572.00000
711.00000 1592.00000
711.00000 1632.00000
744.00000 1658.00000
549.00000 1805.00000
501.00000 1774.00000
462.00000 1761.00000
IMAGE=175833.JPG
ID=cor_cri_m_j_lac_833_cos_PUN
SCALE=0.010102
LM=12
559.00000 1479.00000
598.00000 1544.00000
773.00000 1474.00000
689.00000 1553.00000
629.00000 1608.00000
757.00000 1524.00000
738.00000 1546.00000
736.00000 1587.00000
769.00000 1622.00000
582.00000 1787.00000
497.00000 1749.00000
409.00000 1716.00000
IMAGE=175839.JPG
ID=cor_cri_f_a_lac_839_cos_GUA
SCALE=0.011119
LM=12
649.00000 1567.00000
726.00000 1647.00000
950.00000 1581.00000
851.00000 1646.00000
777.00000 1691.00000
941.00000 1620.00000
906.00000 1648.00000
899.00000 1692.00000
932.00000 1731.00000
692.00000 1884.00000
631.00000 1839.00000
587.00000 1803.00000
IMAGE=175841.JPG
ID=cor_cri_f_a_lac_841_cos_PUN
SCALE=0.010626
LM=12
918.00000 1355.00000
971.00000 1396.00000
1078.00000 1344.00000
1039.00000 1388.00000
993.00000 1431.00000
1082.00000 1368.00000
1065.00000 1385.00000
1070.00000 1419.00000
1094.00000 1441.00000
944.00000 1556.00000
908.00000 1530.00000
879.00000 1516.00000
IMAGE=175842.JPG
ID=cor_cri_m_a_lac_842_cos_PUN
SCALE=0.017628
LM=12
621.00000 1576.00000
653.00000 1634.00000
841.00000 1578.00000
739.00000 1633.00000
667.00000 1679.00000
828.00000 1616.00000
791.00000 1637.00000
784.00000 1681.00000
821.00000 1714.00000
595.00000 1841.00000
548.00000 1804.00000
531.00000 1777.00000
IMAGE=175843.JPG
ID=cor_cri_f_a_lac_843_cos_PUN
SCALE=0.010713
LM=12
924.00000 1483.00000
973.00000 1523.00000
1113.00000 1461.00000
1060.00000 1514.00000
1012.00000 1559.00000
1114.00000 1490.00000
1098.00000 1506.00000
1096.00000 1543.00000
1125.00000 1563.00000
972.00000 1694.00000
907.00000 1667.00000
837.00000 1641.00000
IMAGE=175844.JPG
ID=cor_cri_m_a_lac_844_cos_SJS
SCALE=0.018291
LM=12
348.00000 1510.00000
414.00000 1600.00000
740.00000 1503.00000
575.00000 1590.00000
474.00000 1666.00000
716.00000 1558.00000
644.00000 1592.00000
644.00000 1659.00000
697.00000 1692.00000
384.00000 1943.00000
318.00000 1888.00000
264.00000 1843.00000
IMAGE=175845.JPG
ID=cor_cri_f_a_lac_845_cos_PUN
SCALE=0.007562
LM=12
884.00000 1484.00000
915.00000 1525.00000
1051.00000 1470.00000
982.00000 1520.00000
938.00000 1557.00000
1044.00000 1496.00000
1018.00000 1518.00000
1017.00000 1545.00000
1041.00000 1567.00000
906.00000 1682.00000
855.00000 1653.00000
807.00000 1631.00000
IMAGE=175846.JPG
ID=cor_cri_m_a_lac_846_cos_HER
SCALE=0.018125
LM=12
450.00000 1619.00000
525.00000 1689.00000
788.00000 1560.00000
657.00000 1657.00000
588.00000 1725.00000
772.00000 1613.00000
729.00000 1648.00000
729.00000 1696.00000
778.00000 1729.00000
550.00000 1951.00000
495.00000 1916.00000
459.00000 1888.00000
IMAGE=175847.JPG
ID=cor_cri_f_a_lac_847_cos_PUN
SCALE=0.009387
LM=12
907.00000 1433.00000
948.00000 1462.00000
1092.00000 1454.00000
1021.00000 1470.00000
970.00000 1484.00000
1075.00000 1478.00000
1046.00000 1485.00000
1044.00000 1504.00000
1052.00000 1529.00000
940.00000 1584.00000
917.00000 1567.00000
922.00000 1540.00000
IMAGE=198091.JPG
ID=cor_cri_f_a_mvz_091_nan_nan
SCALE=0.018608
LM=12
870.00000 1406.00000
931.00000 1450.00000
1078.00000 1373.00000
1015.00000 1447.00000
974.00000 1492.00000
1089.00000 1419.00000
1061.00000 1449.00000
1061.00000 1480.00000
1089.00000 1496.00000
949.00000 1636.00000
878.00000 1605.00000
803.00000 1568.00000
IMAGE=269204.JPG
ID=cor_cri_m_a_mvz_204_nic_RSJ
SCALE=0.018449
LM=12
565.00000 1623.00000
621.00000 1690.00000
851.00000 1644.00000
720.00000 1694.00000
663.00000 1727.00000
831.00000 1677.00000
780.00000 1695.00000
773.00000 1740.00000
804.00000 1778.00000
604.00000 1892.00000
544.00000 1862.00000
495.00000 1818.00000
IMAGE=269205.JPG
ID=cor_cri_m_a_mvz_205_nic_RSJ
SCALE=0.018352
LM=12
877.00000 1443.00000
897.00000 1474.00000
1024.00000 1448.00000
953.00000 1484.00000
917.00000 1513.00000
1012.00000 1472.00000
992.00000 1480.00000
986.00000 1507.00000
998.00000 1547.00000
881.00000 1608.00000
848.00000 1572.00000
827.00000 1547.00000
IMAGE=44998.JPG
ID=cor_cri_m_a_lac_998_col_CRN
SCALE=0.018352
LM=12
543.00000 1540.00000
599.00000 1587.00000
822.00000 1511.00000
711.00000 1588.00000
636.00000 1638.00000
813.00000 1550.00000
769.00000 1587.00000
770.00000 1625.00000
813.00000 1658.00000
542.00000 1862.00000
488.00000 1816.00000
437.00000 1769.00000
IMAGE=47848.JPG
ID=cor_cri_m_a_lac_848_hon_APP
SCALE=0.011223
LM=12
548.00000 1586.00000
607.00000 1654.00000
787.00000 1586.00000
679.00000 1667.00000
626.00000 1708.00000
779.00000 1625.00000
742.00000 1658.00000
740.00000 1697.00000
780.00000 1725.00000
546.00000 1890.00000
494.00000 1841.00000
459.00000 1795.00000
IMAGE=72788.JPG
ID=cor_cri_f_a_lac_788_col_CRP
SCALE=0.010713
LM=12
405.00000 1437.00000
501.00000 1529.00000
724.00000 1432.00000
594.00000 1516.00000
532.00000 1581.00000
711.00000 1475.00000
671.00000 1505.00000
664.00000 1554.00000
713.00000 1587.00000
541.00000 1796.00000
496.00000 1779.00000
398.00000 1673.00000
IMAGE=94016.JPG
ID=cor_cri_m_a_lac_016_mex_VSP
SCALE=0.009884
LM=12
974.00000 771.00000
1129.00000 1081.00000
1926.00000 729.00000
1595.00000 940.00000
1371.00000 1123.00000
1850.00000 909.00000
1754.00000 926.00000
1736.00000 1185.00000
1799.00000 1254.00000
1298.00000 1858.00000
687.00000 1489.00000
577.00000 1402.00000
IMAGE=105884 (3).JPG
ID=cor_cri_m_a_car_884_BEL_nnn
SCALE=0.004877
LM=12
1257.00000 833.00000
1353.00000 974.00000
1885.00000 819.00000
1629.00000 974.00000
1478.00000 1081.00000
1868.00000 943.00000
1757.00000 985.00000
1733.00000 1188.00000
1802.00000 1213.00000
1270.00000 1592.00000
1122.00000 1447.00000
1036.00000 1337.00000
IMAGE=107352 (3).JPG
ID=cor_cri_f_a_car_352_COS_nnn
SCALE=0.004693
LM=12
1353.00000 743.00000
1464.00000 1071.00000
2292.00000 1009.00000
1909.00000 1144.00000
1629.00000 1268.00000
2199.00000 1206.00000
2051.00000 1192.00000
2016.00000 1492.00000
2006.00000 1537.00000
1326.00000 1862.00000
1222.00000 1834.00000
1184.00000 1613.00000
IMAGE=58255 (3).JPG
ID=cor_cri_m_a_car_255_GUA_nnn
SCALE=0.005026
LM=12
1419.00000 781.00000
1560.00000 1026.00000
2227.00000 957.00000
1885.00000 1068.00000
1678.00000 1181.00000
2192.00000 1081.00000
2033.00000 1099.00000
1982.00000 1333.00000
2078.00000 1371.00000
1409.00000 1834.00000
1315.00000 1772.00000
1229.00000 1382.00000
IMAGE=58256 (3).JPG
ID=cor_cri_m_a_car_256_GUA_nnn
SCALE=0.005185
LM=12
1484.00000 829.00000
1557.00000 1106.00000
2223.00000 957.00000
1847.00000 1192.00000
1636.00000 1340.00000
2189.00000 1095.00000
2033.00000 1192.00000
1982.00000 1433.00000
2078.00000 1471.00000
1457.00000 1965.00000
1295.00000 1834.00000
1022.00000 1454.00000
IMAGE=58257 (3).JPG
ID=cor_cri_m_a_car_257_GUA_nnn
SCALE=0.004935
LM=12
1440.00000 722.00000
1591.00000 943.00000
2289.00000 822.00000
1982.00000 988.00000
1747.00000 1106.00000
2258.00000 940.00000
2109.00000 1002.00000
2082.00000 1226.00000
2168.00000 1226.00000
1491.00000 1706.00000
1295.00000 1492.00000
1119.00000 1295.00000
IMAGE=58258 (3).JPG
ID=cor_cri_f_a_car_258_GUA_nnn
SCALE=0.004602
LM=12
1381.00000 857.00000
1540.00000 1081.00000
2189.00000 981.00000
1844.00000 1116.00000
1636.00000 1230.00000
2116.00000 1123.00000
1989.00000 1147.00000
1961.00000 1368.00000
1985.00000 1444.00000
1433.00000 1799.00000
1274.00000 1713.00000
1143.00000 1544.00000
IMAGE=58259 (3).JPG
ID=cor_cri_f_a_car_259_GUA_nnn
SCALE=0.004600
LM=12
1495.00000 778.00000
1629.00000 1043.00000
2303.00000 978.00000
1944.00000 1099.00000
1719.00000 1209.00000
2234.00000 1085.00000
2068.00000 1119.00000
2016.00000 1368.00000
2116.00000 1389.00000
1471.00000 1796.00000
1384.00000 1758.00000
1388.00000 1409.00000
IMAGE=58260 (3).JPG
ID=cor_cri_f_a_car_260_GUA_nnn
SCALE=0.004758
LM=12
1585.00000 681.00000
1726.00000 985.00000
2375.00000 733.00000
2109.00000 999.00000
1902.00000 1161.00000
2375.00000 864.00000
2268.00000 964.00000
2265.00000 1199.00000
2389.00000 1164.00000
1885.00000 1844.00000
1543.00000 1641.00000
1315.00000 1485.00000
IMAGE=58262 (3).JPG
ID=cor_cri_m_a_car_262_GUA_nnn
SCALE=0.004875
LM=12
1357.00000 891.00000
1495.00000 1078.00000
2123.00000 909.00000
1844.00000 1071.00000
1623.00000 1192.00000
2092.00000 1016.00000
1951.00000 1081.00000
1909.00000 1289.00000
2016.00000 1285.00000
1391.00000 1648.00000
1298.00000 1565.00000
1298.00000 1406.00000
IMAGE=58263 (3).JPG
ID=cor_cri_f_a_car_263_GUA_nnn
SCALE=0.005081
