# Supplementary material for: Sexual dimorphism, phenotypic integration, and the evolution of head structure in casque‐headed lizards
Source: Ecol Evol. 2017 Sep 25;7(21):8989–98. doi: 10.1002/ece3.3356 (PMC5689487; doi:10.1002/ece3.3356)
Supplement: Supplementary file 9 [file ECE3-7-8989-s018.TPS]

LM=12
1291.00000 764.00000
1420.00000 924.00000
1842.00000 696.00000
1610.00000 890.00000
1504.00000 1019.00000
1830.00000 787.00000
1724.00000 871.00000
1716.00000 996.00000
1815.00000 1095.00000
1470.00000 1421.00000
1386.00000 1395.00000
1280.00000 1171.00000
IMAGE=105905 (3).JPG
ID=cor_her_f_a_car_905_BEl_nnn
SCALE=0.005489
LM=12
1075.00000 905.00000
1257.00000 1102.00000
1705.00000 825.00000
1534.00000 1083.00000
1390.00000 1289.00000
1724.00000 973.00000
1660.00000 1038.00000
1678.00000 1243.00000
1770.00000 1281.00000
1458.00000 1664.00000
1341.00000 1551.00000
1147.00000 1444.00000
IMAGE=105922 (3).JPG
ID=cor_her_f_a_car_922_Bel_nnn
SCALE=0.004313
LM=12
1170.00000 795.00000
1416.00000 943.00000
2054.00000 723.00000
1747.00000 913.00000
1527.00000 1087.00000
2013.00000 833.00000
1903.00000 928.00000
1880.00000 1110.00000
1956.00000 1216.00000
1462.00000 1737.00000
1257.00000 1630.00000
1242.00000 1289.00000
IMAGE=24068 (3).JPG
ID=cor_her_f_a_kan_068_mex_SLP
SCALE=0.004096
LM=12
1200.00000 795.00000
1451.00000 1000.00000
2203.00000 768.00000
1842.00000 1011.00000
1549.00000 1186.00000
2172.00000 928.00000
2013.00000 1023.00000
1967.00000 1266.00000
2047.00000 1353.00000
1405.00000 1847.00000
1295.00000 1733.00000
1230.00000 1406.00000
IMAGE=24069 (3).JPG
ID=cor_her_f_a_kan_069_mex_SLP
SCALE=0.003753
LM=12
1052.00000 818.00000
1154.00000 1007.00000
1770.00000 821.00000
1481.00000 985.00000
1227.00000 1137.00000
1781.00000 947.00000
1595.00000 1034.00000
1565.00000 1228.00000
1644.00000 1304.00000
1219.00000 1680.00000
1094.00000 1638.00000
995.00000 1330.00000
IMAGE=24070 (3).JPG
ID=cor_her_f_a_kan_070_mex_SLP
SCALE=0.003918
LM=12
1257.00000 1007.00000
1341.00000 1053.00000
2089.00000 863.00000
1663.00000 1045.00000
1466.00000 1197.00000
2054.00000 970.00000
1865.00000 1061.00000
1815.00000 1304.00000
1876.00000 1383.00000
1284.00000 1786.00000
1181.00000 1721.00000
1181.00000 1459.00000
IMAGE=24071 (3).JPG
ID=cor_her_f_a_kan_071_mex_SLP
SCALE=0.004250
LM=12
1238.00000 802.00000
1394.00000 988.00000
2104.00000 852.00000
1728.00000 992.00000
1489.00000 1114.00000
2062.00000 992.00000
1899.00000 1038.00000
1861.00000 1243.00000
1918.00000 1330.00000
1325.00000 1699.00000
1177.00000 1596.00000
1173.00000 1357.00000
IMAGE=24072 (3).JPG
ID=cor_her_f_a_kan_072_mex_SLP
SCALE=0.003785
LM=12
1310.00000 764.00000
1485.00000 932.00000
2081.00000 647.00000
1735.00000 878.00000
1530.00000 1072.00000
2051.00000 802.00000
1903.00000 886.00000
1876.00000 1061.00000
1952.00000 1167.00000
1614.00000 1604.00000
1447.00000 1585.00000
1341.00000 1334.00000
IMAGE=24429 (3).JPG
ID=cor_her_f_a_kan_429_mex_VER
SCALE=0.003750
LM=12
1344.00000 913.00000
1401.00000 988.00000
1986.00000 776.00000
1682.00000 935.00000
1557.00000 1114.00000
1944.00000 863.00000
1823.00000 928.00000
1827.00000 1110.00000
1865.00000 1190.00000
1500.00000 1551.00000
1352.00000 1505.00000
1333.00000 1323.00000
IMAGE=27524 (3).JPG
ID=cor_her_m_a_kan_524_mex_VER
SCALE=0.003785
LM=12
1223.00000 897.00000
1435.00000 1068.00000
2081.00000 951.00000
1728.00000 1118.00000
1477.00000 1235.00000
2024.00000 1072.00000
1861.00000 1140.00000
1834.00000 1315.00000
1887.00000 1425.00000
1470.00000 1782.00000
1344.00000 1759.00000
1284.00000 1482.00000
IMAGE=27525 (3).JPG
ID=cor_her_f_a_kan_525_mex_VER
SCALE=0.003753
LM=12
1238.00000 772.00000
1405.00000 951.00000
1975.00000 738.00000
1675.00000 962.00000
1508.00000 1083.00000
1967.00000 821.00000
1853.00000 943.00000
1846.00000 1140.00000
1895.00000 1228.00000
1500.00000 1566.00000
1333.00000 1520.00000
1276.00000 1273.00000
IMAGE=27526 (3).JPG
ID=cor_her_f_a_kan_526_mex_VER
SCALE=0.003634
LM=12
1257.00000 787.00000
1409.00000 947.00000
2092.00000 711.00000
1754.00000 905.00000
1709.00000 1068.00000
2096.00000 799.00000
1903.00000 924.00000
1872.00000 1068.00000
1933.00000 1178.00000
1496.00000 1528.00000
1348.00000 1425.00000
1416.00000 1262.00000
IMAGE=27527 (3).JPG
ID=cor_her_m_a_kan_527_mex_VER
SCALE=0.003901
LM=12
1227.00000 719.00000
1386.00000 935.00000
1994.00000 730.00000
1678.00000 932.00000
1424.00000 1091.00000
1971.00000 852.00000
1823.00000 970.00000
1789.00000 1178.00000
1853.00000 1277.00000
1329.00000 1626.00000
1162.00000 1486.00000
1227.00000 1273.00000
IMAGE=27528 (3).JPG
ID=cor_her_f_a_kan_528_mex_VER
SCALE=0.003517
LM=12
1325.00000 780.00000
1470.00000 1011.00000
2096.00000 928.00000
1781.00000 1064.00000
1565.00000 1209.00000
2066.00000 1038.00000
1944.00000 1095.00000
1906.00000 1285.00000
1925.00000 1380.00000
1428.00000 1744.00000
1295.00000 1649.00000
1223.00000 1399.00000
IMAGE=39705 (3).JPG
ID=cor_her_m_a_kan_705_mex_OAX
SCALE=0.003787
LM=12
1337.00000 776.00000
1458.00000 932.00000
2096.00000 670.00000
1800.00000 833.00000
1595.00000 996.00000
2066.00000 806.00000
1956.00000 863.00000
1929.00000 1057.00000
2001.00000 1129.00000
1568.00000 1604.00000
1432.00000 1509.00000
1363.00000 1266.00000
IMAGE=41607 (3).JPG
ID=cor_her_m_a_kan_607_mex_TAB
SCALE=0.003799
LM=12
1382.00000 719.00000
1458.00000 844.00000
1899.00000 711.00000
1660.00000 829.00000
1511.00000 939.00000
1872.00000 806.00000
1754.00000 848.00000
1732.00000 988.00000
1773.00000 1053.00000
1470.00000 1300.00000
1405.00000 1216.00000
1344.00000 1053.00000
IMAGE=57583 (3).JPG
ID=cor_her_f_a_car_583_GUA_nnn
SCALE=0.006069
LM=12
1314.00000 996.00000
1477.00000 1110.00000
1914.00000 1030.00000
1667.00000 1140.00000
1504.00000 1232.00000
1868.00000 1140.00000
1762.00000 1156.00000
1743.00000 1289.00000
1792.00000 1368.00000
1424.00000 1619.00000
1352.00000 1558.00000
1367.00000 1395.00000
IMAGE=57584 (3).JPG
ID=cor_her_f_a_car_584_GUA_nnn
SCALE=0.005426
LM=12
1378.00000 696.00000
1447.00000 844.00000
1971.00000 829.00000
1694.00000 913.00000
1500.00000 958.00000
1929.00000 905.00000
1800.00000 943.00000
1739.00000 1087.00000
1770.00000 1156.00000
1382.00000 1338.00000
1314.00000 1277.00000
1352.00000 1114.00000
IMAGE=57585 (3).JPG
ID=cor_her_f_a_car_585_GUA_nnn
SCALE=0.005631
LM=12
1375.00000 692.00000
1496.00000 875.00000
2013.00000 814.00000
1724.00000 928.00000
1538.00000 1023.00000
1990.00000 894.00000
1857.00000 939.00000
1819.00000 1114.00000
1846.00000 1194.00000
1451.00000 1448.00000
1356.00000 1391.00000
1318.00000 1194.00000
IMAGE=57589 (3).JPG
ID=cor_her_f_a_car_589_GUA_nnn
SCALE=0.004937
LM=12
1329.00000 764.00000
1515.00000 966.00000
2062.00000 886.00000
1811.00000 1061.00000
1599.00000 1205.00000
2054.00000 1015.00000
1922.00000 1076.00000
1895.00000 1243.00000
1922.00000 1300.00000
1587.00000 1562.00000
1470.00000 1524.00000
1378.00000 1281.00000
IMAGE=57591 (3).JPG
ID=cor_her_f_a_car_591_GUA_nnn
SCALE=0.004550
LM=12
1211.00000 761.00000
1405.00000 985.00000
2005.00000 924.00000
1678.00000 1068.00000
1477.00000 1159.00000
1914.00000 1068.00000
1770.00000 1140.00000
1770.00000 1266.00000
1804.00000 1326.00000
1375.00000 1524.00000
1253.00000 1475.00000
1303.00000 1323.00000
IMAGE=57592 (3).JPG
ID=cor_her_f_a_car_592_GUA_nnn
SCALE=0.004869
LM=12
1318.00000 886.00000
1477.00000 1007.00000
1986.00000 947.00000
1747.00000 1057.00000
1549.00000 1114.00000
1948.00000 1087.00000
1823.00000 1102.00000
1815.00000 1224.00000
1823.00000 1307.00000
1428.00000 1532.00000
1299.00000 1501.00000
1341.00000 1285.00000
IMAGE=57593 (3).JPG
ID=cor_her_f_a_car_593_GUA_nnn
SCALE=0.004949
LM=12
1303.00000 726.00000
1394.00000 894.00000
1937.00000 848.00000
1675.00000 981.00000
1477.00000 1087.00000
1899.00000 954.00000
1785.00000 992.00000
1747.00000 1152.00000
1762.00000 1224.00000
1439.00000 1551.00000
1322.00000 1501.00000
1268.00000 1247.00000
IMAGE=57594 (3).JPG
ID=cor_her_f_a_car_594_GUA_nnn
SCALE=0.011884
LM=12
1367.00000 738.00000
1553.00000 958.00000
2130.00000 901.00000
1830.00000 1072.00000
1591.00000 1118.00000
2085.00000 1099.00000
1948.00000 1133.00000
1891.00000 1270.00000
1925.00000 1357.00000
1477.00000 1623.00000
1352.00000 1524.00000
1409.00000 1289.00000
IMAGE=57595 (3).JPG
ID=cor_her_f_a_car_595_GUA_nnn
SCALE=0.010394
LM=12
1151.00000 795.00000
1325.00000 909.00000
1861.00000 738.00000
1652.00000 878.00000
1458.00000 992.00000
1857.00000 840.00000
1735.00000 882.00000
1739.00000 1049.00000
1773.00000 1129.00000
1375.00000 1494.00000
1287.00000 1429.00000
1284.00000 1251.00000
IMAGE=57597 (3).JPG
ID=cor_her_f_a_car_597_GUA_nnn
SCALE=0.011434
LM=12
1447.00000 700.00000
1496.00000 954.00000
2138.00000 1061.00000
1808.00000 1121.00000
1595.00000 1190.00000
2054.00000 1190.00000
1906.00000 1194.00000
1865.00000 1342.00000
1865.00000 1425.00000
1462.00000 1566.00000
1287.00000 1429.00000
1341.00000 1205.00000
IMAGE=57598 (3).JPG
ID=cor_her_f_a_car_598_GUA_nnn
SCALE=0.011640
LM=12
1173.00000 859.00000
1394.00000 1049.00000
1941.00000 863.00000
1724.00000 1049.00000
1534.00000 1228.00000
1948.00000 1011.00000
1849.00000 1042.00000
1865.00000 1232.00000
1918.00000 1315.00000
1534.00000 1695.00000
1428.00000 1649.00000
1310.00000 1368.00000
IMAGE=57599 (3).JPG
ID=cor_her_m_a_car_599_GUA_nnn
SCALE=0.009678
LM=12
1060.00000 977.00000
1211.00000 1186.00000
1891.00000 1110.00000
1561.00000 1201.00000
1371.00000 1304.00000
1857.00000 1220.00000
1709.00000 1247.00000
1678.00000 1414.00000
1694.00000 1524.00000
1265.00000 1828.00000
1158.00000 1729.00000
1170.00000 1558.00000
IMAGE=57600 (3).JPG
ID=cor_her_f_a_car_600_GUA_nnn
SCALE=0.010983
LM=12
1249.00000 932.00000
1439.00000 1095.00000
1990.00000 1064.00000
1751.00000 1194.00000
1557.00000 1273.00000
1971.00000 1205.00000
1853.00000 1243.00000
1834.00000 1380.00000
1876.00000 1425.00000
1553.00000 1615.00000
1371.00000 1539.00000
1348.00000 1353.00000
IMAGE=57601 (3).JPG
ID=cor_her_f_a_car_601_GUA_nnn
SCALE=0.011884
LM=12
1352.00000 867.00000
1477.00000 951.00000
1956.00000 814.00000
1724.00000 924.00000
1527.00000 1034.00000
1937.00000 894.00000
1846.00000 943.00000
1846.00000 1091.00000
1872.00000 1133.00000
1542.00000 1444.00000
1428.00000 1395.00000
1382.00000 1232.00000
IMAGE=94062 (3).JPG
ID=cor_her_f_a_kan_062_mex_CHI
SCALE=0.011257
