# Supplementary material for: Sexual dimorphism, phenotypic integration, and the evolution of head structure in casque‐headed lizards
Source: Ecol Evol. 2017 Sep 25;7(21):8989–98. doi: 10.1002/ece3.3356 (PMC5689487; doi:10.1002/ece3.3356)
Supplement: Supplementary file 10 [file ECE3-7-8989-s002.TPS]

LM=12
1272.00000 875.00000
1500.00000 1076.00000
2127.00000 988.00000
1846.00000 1091.00000
1637.00000 1201.00000
2077.00000 1099.00000
1986.00000 1152.00000
1967.00000 1334.00000
1941.00000 1440.00000
1363.00000 1725.00000
1234.00000 1626.00000
1185.00000 1516.00000
IMAGE=184183 (3).JPG
ID=cor_per_m_a_kan_183_sal_CHA
SCALE=0.003508
LM=12
1139.00000 833.00000
1356.00000 992.00000
1887.00000 882.00000
1622.00000 1011.00000
1428.00000 1129.00000
1903.00000 958.00000
1770.00000 1026.00000
1739.00000 1220.00000
1804.00000 1326.00000
1280.00000 1653.00000
1056.00000 1562.00000
786.00000 1368.00000
IMAGE=184184 (3).JPG
ID=cor_per_f_a_kan_184_sal_CHA
SCALE=0.004484
LM=12
1185.00000 525.00000
1367.00000 658.00000
1876.00000 415.00000
1625.00000 635.00000
1470.00000 821.00000
1887.00000 556.00000
1781.00000 654.00000
1732.00000 848.00000
1819.00000 932.00000
1295.00000 1289.00000
1090.00000 1156.00000
889.00000 1114.00000
IMAGE=187149 (3).JPG
ID=cor_per_m_a_kan_149_gua_VER
SCALE=0.004182
LM=12
1360.00000 700.00000
1458.00000 894.00000
2009.00000 757.00000
1743.00000 905.00000
1614.00000 1000.00000
1978.00000 859.00000
1865.00000 920.00000
1823.00000 1121.00000
1804.00000 1197.00000
1443.00000 1471.00000
1246.00000 1399.00000
1113.00000 1323.00000
IMAGE=187150 (3).JPG
ID=cor_per_f_a_kan_150_gua_VER
SCALE=0.003961
LM=12
1242.00000 742.00000
1546.00000 886.00000
2081.00000 734.00000
1796.00000 954.00000
1652.00000 1080.00000
2085.00000 856.00000
1994.00000 947.00000
1967.00000 1159.00000
1960.00000 1235.00000
1500.00000 1490.00000
1314.00000 1402.00000
1135.00000 1300.00000
IMAGE=190769 (3).JPG
ID=cor_per_m_a_kan_769_sal_AHU
SCALE=0.003793
LM=12
1322.00000 795.00000
1492.00000 981.00000
2104.00000 745.00000
1819.00000 935.00000
1675.00000 1057.00000
2100.00000 856.00000
1986.00000 988.00000
1975.00000 1152.00000
1975.00000 1220.00000
1511.00000 1516.00000
1318.00000 1444.00000
1113.00000 1326.00000
IMAGE=190770 (3).JPG
ID=cor_per_f_a_kan_770_gua_VER
SCALE=0.004044
LM=12
1375.00000 837.00000
1527.00000 988.00000
2127.00000 787.00000
1884.00000 924.00000
1732.00000 1080.00000
2146.00000 886.00000
1986.00000 954.00000
1967.00000 1137.00000
2043.00000 1239.00000
1504.00000 1619.00000
1337.00000 1513.00000
1170.00000 1406.00000
IMAGE=190771 (3).JPG
ID=cor_per_f_a_kan_771_gua_VER
SCALE=0.004312
LM=12
1333.00000 833.00000
1511.00000 1053.00000
2100.00000 833.00000
1773.00000 1076.00000
1504.00000 1243.00000
2081.00000 954.00000
1975.00000 1053.00000
1952.00000 1243.00000
2028.00000 1315.00000
1515.00000 1759.00000
1306.00000 1683.00000
1033.00000 1607.00000
IMAGE=190772 (2).JPG
ID=cor_per_f_a_kan_772_gua_VER
SCALE=0.003683
LM=12
1299.00000 802.00000
1405.00000 935.00000
1887.00000 719.00000
1686.00000 871.00000
1481.00000 1034.00000
1906.00000 818.00000
1808.00000 882.00000
1789.00000 1061.00000
1872.00000 1137.00000
1390.00000 1528.00000
1189.00000 1452.00000
972.00000 1304.00000
IMAGE=289769 (3).JPG
ID=cor_per_f_a_kan_769_mex_GUA
SCALE=0.004044
LM=12
1116.00000 951.00000
1356.00000 1057.00000
1846.00000 951.00000
1576.00000 1072.00000
1424.00000 1163.00000
1827.00000 1030.00000
1686.00000 1106.00000
1678.00000 1243.00000
1701.00000 1292.00000
1261.00000 1585.00000
1192.00000 1535.00000
1139.00000 1414.00000
IMAGE=289954 (3).JPG
ID=cor_per_f_a_kan_954_sal_LIB
SCALE=0.003834
LM=12
1276.00000 628.00000
1375.00000 844.00000
1952.00000 856.00000
1546.00000 966.00000
1413.00000 1080.00000
1903.00000 970.00000
1739.00000 1099.00000
1705.00000 1235.00000
1739.00000 1289.00000
1177.00000 1448.00000
1124.00000 1342.00000
1094.00000 1209.00000
IMAGE=41816 (3).JPG
ID=cor_per_f_a_car_816_GUA_nnn
SCALE=0.004944
LM=12
1215.00000 806.00000
1397.00000 932.00000
1914.00000 852.00000
1648.00000 1004.00000
1451.00000 1110.00000
1872.00000 970.00000
1762.00000 1015.00000
1724.00000 1178.00000
1724.00000 1292.00000
1409.00000 1414.00000
1215.00000 1395.00000
1219.00000 1289.00000
IMAGE=41819 (3).JPG
ID=cor_per_f_a_car_819_GUA_nnn
SCALE=0.004479
LM=12
1120.00000 856.00000
1189.00000 1091.00000
1743.00000 1011.00000
1489.00000 1148.00000
1272.00000 1224.00000
1713.00000 1091.00000
1568.00000 1167.00000
1519.00000 1338.00000
1500.00000 1463.00000
1090.00000 1623.00000
911.00000 1543.00000
900.00000 1395.00000
IMAGE=41820 (3).JPG
ID=cor_per_f_a_car_820_GUA_nnn
SCALE=0.004428
LM=12
1162.00000 692.00000
1287.00000 882.00000
1800.00000 814.00000
1587.00000 928.00000
1394.00000 1019.00000
1785.00000 913.00000
1675.00000 966.00000
1641.00000 1110.00000
1656.00000 1178.00000
1173.00000 1383.00000
1109.00000 1353.00000
1037.00000 1285.00000
IMAGE=43642 (3).JPG
ID=cor_per_f_a_car_642_GUA_nnn
SCALE=0.004913
LM=12
1325.00000 772.00000
1473.00000 947.00000
1986.00000 909.00000
1735.00000 1049.00000
1595.00000 1137.00000
1956.00000 1004.00000
1880.00000 1045.00000
1823.00000 1232.00000
1842.00000 1285.00000
1405.00000 1505.00000
1284.00000 1421.00000
1268.00000 1349.00000
IMAGE=43894 (3).JPG
ID=cor_per_f_a_car_894_GUA_nnn
SCALE=0.004885
LM=12
1337.00000 882.00000
1352.00000 1110.00000
1823.00000 951.00000
1485.00000 1152.00000
1363.00000 1270.00000
1819.00000 1095.00000
1690.00000 1163.00000
1663.00000 1395.00000
1682.00000 1452.00000
1375.00000 1600.00000
1158.00000 1509.00000
1018.00000 1376.00000
IMAGE=43896 (3).JPG
ID=cor_per_f_a_car_896_GUA_nnn
SCALE=0.004374
LM=12
1139.00000 840.00000
1268.00000 1095.00000
1709.00000 988.00000
1496.00000 1201.00000
1333.00000 1376.00000
1724.00000 1118.00000
1637.00000 1201.00000
1606.00000 1391.00000
1595.00000 1490.00000
1219.00000 1714.00000
972.00000 1619.00000
741.00000 1475.00000
IMAGE=43898 (3).JPG
ID=cor_per_f_a_car_898_GUA_nnn
SCALE=0.005031
LM=12
1162.00000 780.00000
1356.00000 981.00000
1895.00000 871.00000
1694.00000 1011.00000
1523.00000 1080.00000
1876.00000 988.00000
1789.00000 1068.00000
1781.00000 1197.00000
1796.00000 1262.00000
1413.00000 1490.00000
1287.00000 1456.00000
1249.00000 1353.00000
IMAGE=43899 (3).JPG
ID=cor_per_f_a_car_899_GUA_nnn
SCALE=0.005078
LM=12
1257.00000 688.00000
1401.00000 897.00000
2016.00000 833.00000
1716.00000 992.00000
1519.00000 1042.00000
2020.00000 1000.00000
1895.00000 1030.00000
1872.00000 1175.00000
1868.00000 1239.00000
1299.00000 1364.00000
1230.00000 1334.00000
1215.00000 1258.00000
IMAGE=43900 (3).JPG
ID=cor_per_f_a_car_900_GUA_nnn
SCALE=0.004267
LM=12
1223.00000 863.00000
1443.00000 1007.00000
1876.00000 932.00000
1606.00000 1091.00000
1401.00000 1239.00000
1880.00000 1076.00000
1758.00000 1137.00000
1735.00000 1296.00000
1766.00000 1338.00000
1367.00000 1562.00000
1192.00000 1494.00000
1116.00000 1410.00000
IMAGE=43902 (3).JPG
ID=cor_per_f_a_car_902_GUA_nnn
SCALE=0.004773
LM=12
1276.00000 867.00000
1344.00000 1004.00000
1641.00000 988.00000
1489.00000 1064.00000
1386.00000 1102.00000
1606.00000 1099.00000
1542.00000 1102.00000
1527.00000 1175.00000
1527.00000 1209.00000
1249.00000 1262.00000
1230.00000 1216.00000
1211.00000 1175.00000
IMAGE=43903 (3).JPG
ID=cor_per_m_a_car_903_GUA_nnn
SCALE=0.008225
LM=12
1268.00000 875.00000
1435.00000 1011.00000
1963.00000 913.00000
1766.00000 1038.00000
1595.00000 1144.00000
1967.00000 1004.00000
1868.00000 1068.00000
1853.00000 1247.00000
1865.00000 1311.00000
1378.00000 1494.00000
1280.00000 1471.00000
1265.00000 1433.00000
IMAGE=43904 (3).JPG
ID=cor_per_f_a_car_904_GUA_nnn
SCALE=0.004366
LM=12
1284.00000 449.00000
1485.00000 704.00000
1997.00000 563.00000
1830.00000 764.00000
1618.00000 905.00000
2024.00000 700.00000
1952.00000 799.00000
1933.00000 981.00000
1937.00000 1030.00000
1462.00000 1345.00000
1227.00000 1277.00000
1105.00000 1205.00000
IMAGE=43905 (3).JPG
ID=cor_per_f_a_car_905_GUA_nnn
SCALE=0.004330
LM=12
1227.00000 719.00000
1454.00000 947.00000
1933.00000 882.00000
1682.00000 1030.00000
1511.00000 1121.00000
1918.00000 1004.00000
1800.00000 1064.00000
1766.00000 1216.00000
1819.00000 1266.00000
1390.00000 1475.00000
1249.00000 1444.00000
1124.00000 1296.00000
IMAGE=43906 (3).JPG
ID=cor_per_f_a_car_906_GUA_nnn
SCALE=0.004642
LM=12
1363.00000 996.00000
1473.00000 1175.00000
1865.00000 977.00000
1701.00000 1156.00000
1527.00000 1289.00000
1880.00000 1045.00000
1823.00000 1148.00000
1796.00000 1326.00000
1815.00000 1383.00000
1424.00000 1691.00000
1310.00000 1664.00000
1143.00000 1562.00000
IMAGE=43907 (3).JPG
ID=cor_per_f_a_car_907_GUA_nnn
SCALE=0.004215
LM=12
1219.00000 863.00000
1511.00000 1068.00000
1952.00000 905.00000
1697.00000 1114.00000
1492.00000 1235.00000
1956.00000 1023.00000
1872.00000 1118.00000
1880.00000 1270.00000
1884.00000 1353.00000
1382.00000 1619.00000
1272.00000 1604.00000
1128.00000 1505.00000
IMAGE=43908 (3).JPG
ID=cor_per_m_a_car_908_GUA_nnn
SCALE=0.003787
LM=12
1337.00000 818.00000
1587.00000 1023.00000
2191.00000 932.00000
1861.00000 1110.00000
1622.00000 1186.00000
2134.00000 1026.00000
2005.00000 1133.00000
1963.00000 1292.00000
1975.00000 1391.00000
1413.00000 1589.00000
1325.00000 1535.00000
1234.00000 1440.00000
IMAGE=43909 (3).JPG
ID=cor_per_f_a_car_909_GUA_nnn
SCALE=0.003915
LM=12
1276.00000 825.00000
1344.00000 935.00000
1918.00000 928.00000
1625.00000 992.00000
1413.00000 1023.00000
1868.00000 1007.00000
1716.00000 1038.00000
1671.00000 1190.00000
1682.00000 1281.00000
1333.00000 1349.00000
1158.00000 1383.00000
1078.00000 1338.00000
IMAGE=43910 (3).JPG
ID=cor_per_f_a_car_910_GUA_nnn
SCALE=0.004589
LM=12
1303.00000 897.00000
1439.00000 1175.00000
1944.00000 1030.00000
1701.00000 1228.00000
1546.00000 1315.00000
1941.00000 1125.00000
1849.00000 1201.00000
1804.00000 1364.00000
1804.00000 1448.00000
1603.00000 1592.00000
1420.00000 1607.00000
1181.00000 1463.00000
IMAGE=43911 (3).JPG
ID=cor_per_f_a_car_911_GUA_nnn
SCALE=0.004836
LM=12
1253.00000 685.00000
1435.00000 1000.00000
1967.00000 943.00000
1625.00000 1083.00000
1416.00000 1201.00000
1914.00000 1064.00000
1758.00000 1121.00000
1682.00000 1330.00000
1732.00000 1376.00000
1246.00000 1661.00000
1010.00000 1539.00000
790.00000 1323.00000
IMAGE=43912 (3).JPG
ID=cor_per_f_a_car_912_GUA_nnn
SCALE=0.004374
LM=12
1341.00000 894.00000
1443.00000 1072.00000
1933.00000 1015.00000
1716.00000 1106.00000
1557.00000 1201.00000
1922.00000 1091.00000
1808.00000 1156.00000
1796.00000 1266.00000
1770.00000 1361.00000
1508.00000 1421.00000
1295.00000 1395.00000
1257.00000 1353.00000
IMAGE=43913 (3).JPG
ID=cor_per_f_a_car_913_GUA_nnn
SCALE=0.004893
LM=12
1242.00000 738.00000
1451.00000 951.00000
1899.00000 840.00000
1682.00000 988.00000
1519.00000 1091.00000
1910.00000 943.00000
1796.00000 1026.00000
1773.00000 1167.00000
1766.00000 1228.00000
1284.00000 1437.00000
1151.00000 1342.00000
1109.00000 1285.00000
IMAGE=43914 (3).JPG
ID=cor_per_f_a_car_914_GUA_nnn
SCALE=0.004774
LM=12
1211.00000 810.00000
1405.00000 1045.00000
2058.00000 920.00000
1796.00000 1099.00000
1614.00000 1194.00000
2051.00000 1034.00000
1853.00000 1205.00000
1842.00000 1338.00000
1838.00000 1444.00000
1318.00000 1611.00000
1223.00000 1543.00000
1139.00000 1471.00000
IMAGE=43915 (3).JPG
ID=cor_per_m_a_car_915_GUA_nnn
SCALE=0.004090
LM=12
1458.00000 875.00000
1599.00000 1083.00000
2229.00000 1038.00000
1937.00000 1163.00000
1720.00000 1270.00000
2165.00000 1167.00000
2047.00000 1224.00000
2020.00000 1376.00000
2028.00000 1452.00000
1496.00000 1680.00000
1378.00000 1619.00000
1306.00000 1520.00000
IMAGE=43916 (3).JPG
ID=cor_per_m_a_car_916_GUA_nnn
SCALE=0.004228
LM=12
1219.00000 757.00000
1424.00000 947.00000
1937.00000 707.00000
1724.00000 897.00000
1557.00000 1030.00000
1952.00000 802.00000
1849.00000 897.00000
1849.00000 1087.00000
1922.00000 1099.00000
1549.00000 1490.00000
1367.00000 1429.00000
1200.00000 1357.00000
IMAGE=43917 (3).JPG
ID=cor_per_f_a_car_917_GUA_nnn
SCALE=0.004654
LM=12
1287.00000 814.00000
1477.00000 954.00000
2062.00000 852.00000
1830.00000 992.00000
1675.00000 1102.00000
2066.00000 935.00000
1944.00000 1007.00000
1918.00000 1186.00000
1956.00000 1247.00000
1405.00000 1486.00000
1322.00000 1391.00000
1215.00000 1277.00000
IMAGE=43918 (3).JPG
ID=cor_per_f_a_car_918_GUA_nnn
SCALE=0.004432
LM=12
1257.00000 814.00000
1454.00000 1004.00000
2039.00000 886.00000
1777.00000 1004.00000
1568.00000 1114.00000
2028.00000 943.00000
1861.00000 1045.00000
1838.00000 1232.00000
1834.00000 1285.00000
1337.00000 1577.00000
1234.00000 1520.00000
1158.00000 1402.00000
IMAGE=43919 (3).JPG
ID=cor_per_f_a_car_919_GUA_nnn
SCALE=0.004432
LM=12
1295.00000 799.00000
1447.00000 1053.00000
1929.00000 1026.00000
1720.00000 1133.00000
1572.00000 1224.00000
1956.00000 1095.00000
1815.00000 1171.00000
1800.00000 1300.00000
1808.00000 1368.00000
1367.00000 1630.00000
1211.00000 1524.00000
1094.00000 1372.00000
IMAGE=43923 (3).JPG
ID=cor_per_f_a_car_923_GUA_nnn
SCALE=0.004714
LM=12
1200.00000 768.00000
1390.00000 977.00000
1990.00000 951.00000
1663.00000 1076.00000
1477.00000 1152.00000
1952.00000 1114.00000
1781.00000 1137.00000
1751.00000 1307.00000
1724.00000 1391.00000
1367.00000 1535.00000
1090.00000 1528.00000
1075.00000 1334.00000
IMAGE=43924 (3).JPG
ID=cor_per_m_a_car_924_GUA_nnn
SCALE=0.004479
LM=12
1200.00000 795.00000
1470.00000 1076.00000
1937.00000 897.00000
1629.00000 1083.00000
1538.00000 1216.00000
1960.00000 1030.00000
1823.00000 1137.00000
1815.00000 1296.00000
1815.00000 1380.00000
1553.00000 1551.00000
1299.00000 1467.00000
1071.00000 1349.00000
IMAGE=43925 (3).JPG
ID=cor_per_f_a_car_925_GUA_nnn
SCALE=0.004642
LM=12
1097.00000 692.00000
1318.00000 901.00000
1781.00000 814.00000
1572.00000 970.00000
1378.00000 1091.00000
1781.00000 920.00000
1686.00000 985.00000
1671.00000 1175.00000
1686.00000 1213.00000
1443.00000 1376.00000
1272.00000 1353.00000
1185.00000 1243.00000
IMAGE=43926 (3).JPG
ID=cor_per_f_a_car_926_GUA_nnn
SCALE=0.004540
LM=12
1310.00000 905.00000
1447.00000 1057.00000
1872.00000 988.00000
1610.00000 1080.00000
1454.00000 1178.00000
1823.00000 1061.00000
1732.00000 1095.00000
1690.00000 1254.00000
1690.00000 1289.00000
1542.00000 1406.00000
1333.00000 1399.00000
1154.00000 1345.00000
IMAGE=43927 (3).JPG
ID=cor_per_f_a_car_927_GUA_nnn
SCALE=0.005793
LM=12
1185.00000 878.00000
1318.00000 1019.00000
1804.00000 920.00000
1557.00000 1034.00000
1405.00000 1152.00000
1796.00000 992.00000
1690.00000 1057.00000
1671.00000 1216.00000
1697.00000 1266.00000
1458.00000 1467.00000
1257.00000 1516.00000
1227.00000 1421.00000
IMAGE=43928 (3).JPG
ID=cor_per_f_a_car_928_GUA_nnn
SCALE=0.004536
LM=12
1181.00000 670.00000
1409.00000 909.00000
2028.00000 825.00000
1724.00000 1007.00000
1492.00000 1159.00000
1982.00000 962.00000
1865.00000 1042.00000
1842.00000 1270.00000
1865.00000 1311.00000
1504.00000 1459.00000
1204.00000 1482.00000
1078.00000 1319.00000
IMAGE=43929 (3).JPG
ID=cor_per_f_a_car_929_GUA_nnn
SCALE=0.004137
LM=12
1299.00000 715.00000
1409.00000 981.00000
1868.00000 1015.00000
1622.00000 1102.00000
1489.00000 1163.00000
1861.00000 1057.00000
1770.00000 1144.00000
1766.00000 1232.00000
1747.00000 1289.00000
1234.00000 1437.00000
1139.00000 1300.00000
1082.00000 1194.00000
IMAGE=43930 (3).JPG
ID=cor_per_m_a_car_930_GUA_nnn
SCALE=0.005893
LM=12
1192.00000 939.00000
1295.00000 1232.00000
1997.00000 1072.00000
1716.00000 1140.00000
1530.00000 1243.00000
1937.00000 1175.00000
1773.00000 1228.00000
1773.00000 1361.00000
1792.00000 1437.00000
1253.00000 1615.00000
1177.00000 1589.00000
1113.00000 1497.00000
IMAGE=43931 (3).JPG
ID=cor_per_f_a_car_931_GUA_nnn
SCALE=0.004301
LM=12
1356.00000 848.00000
1500.00000 1038.00000
1876.00000 951.00000
1690.00000 1087.00000
1447.00000 1163.00000
1815.00000 1023.00000
1796.00000 1091.00000
1785.00000 1243.00000
1804.00000 1285.00000
1378.00000 1554.00000
1234.00000 1475.00000
1170.00000 1380.00000
IMAGE=43932 (3).JPG
ID=cor_per_f_a_car_932_GUA_nnn
SCALE=0.005164
LM=12
1223.00000 677.00000
1382.00000 886.00000
1861.00000 844.00000
1682.00000 932.00000
1458.00000 1034.00000
1849.00000 943.00000
1770.00000 996.00000
1716.00000 1163.00000
1728.00000 1220.00000
1375.00000 1330.00000
1306.00000 1270.00000
1219.00000 1235.00000
IMAGE=43933 (3).JPG
ID=cor_per_f_a_car_933_GUA_nnn
SCALE=0.004536
LM=12
1413.00000 753.00000
1523.00000 939.00000
1963.00000 878.00000
1762.00000 1004.00000
1595.00000 1080.00000
1941.00000 947.00000
1849.00000 1038.00000
1823.00000 1167.00000
1811.00000 1243.00000
1424.00000 1421.00000
1322.00000 1353.00000
1223.00000 1235.00000
IMAGE=43935 (3).JPG
ID=cor_per_f_a_car_935_GUA_nnn
SCALE=0.004968
LM=12
1185.00000 704.00000
1386.00000 901.00000
1758.00000 780.00000
1519.00000 958.00000
1382.00000 1106.00000
1728.00000 882.00000
1637.00000 951.00000
1606.00000 1129.00000
1682.00000 1156.00000
1401.00000 1501.00000
1189.00000 1395.00000
999.00000 1289.00000
IMAGE=43936 (3).JPG
ID=cor_per_m_a_car_936_GUA_nnn
SCALE=0.004494
LM=12
1333.00000 821.00000
1523.00000 985.00000
2013.00000 840.00000
1751.00000 966.00000
1576.00000 1053.00000
2005.00000 905.00000
1891.00000 977.00000
1846.00000 1148.00000
1884.00000 1197.00000
1439.00000 1528.00000
1314.00000 1463.00000
1204.00000 1421.00000
IMAGE=67211 (3).JPG
ID=cor_per_f_a_kan_211_gua_ALV
SCALE=0.004129
