# Supplementary material for: Sexual dimorphism, phenotypic integration, and the evolution of head structure in casque‐headed lizards
Source: Ecol Evol. 2017 Sep 25;7(21):8989–98. doi: 10.1002/ece3.3356 (PMC5689487; doi:10.1002/ece3.3356)
Supplement: Supplementary file 11 [file ECE3-7-8989-s003.nex]

#NEXUS
Begin taxa;
TITLE ND12_Morpho;
	Dimensions ntax=46;
	TaxLabels
		1_Basiliscus_galeritus_218378_F3_updated
		2_Basiliscus_galeritus_MVZ_226111_F2_mito
		3_Corytophanes_hernandesii_23125_G12_mito
		4_Corytophanes_hernandesii_G1_G11_mito
		5_Corytophanes_cristatus_533224_G5_mito
		6_Corytophanes_cristatus_DL1221_G9_mito
		7_AF528717_Corytophanes_cristatus_ND1ND2
		8_Corytophanes_cristatus_CRVA3310_G7_mito
		9_AF528718_Corytophanes_percarinatus_ND1ND2
		10_Corytophanes_percarinatus_CRVA1298_H3_mito
		11_AF528716_Laemanctus_longipes_ND1ND2
		12_Laemanctus_longipes_MVZ137673_H4_mito
		13_Basiliscus_basiliscus_basiliscus_MVZ_137675_mito
		14_Basiliscus_plumifrons_MVZ_204068_F4_mito
		15_Basiliscus_plumifrons_DL1826_H5_mito
		16_Basiliscus_plumifrons_13012_G4_mito
		17_Basiliscus_vittatus_USNM_509526_F12_mito
		18_AB218883_Basiliscus_vittatus_mt
		19_Basiliscus_vittatus_USNM_326169_G3_mito
		20_Basiliscus_vittatus_259_G1_mito
		21_Basiliscus_vittatus_22024_F9_mito
		22_AF528721_Brachylophus_fasciatus_pick_ND1ND2
		23_AF528738_Polychrus_marmoratus_pick_ND1ND2
		24_AF528748_Plica_plica_pick_ND1ND2
		25_AY297521_Sceloporus_olivaceus_ND1ND2
		26_DQ080222_Stenocercus_scapularis_pick_ND1ND2
		27_EU586754_Enyalioides_palpebralis_pick_ND1ND2
		28_EU747728_Anolis_carolinensis_ND1ND2
		29_KP091282_Urosaurus_nigricaudus_pick_ND1ND2
		30_KP899459_Uta_stansburiana_pick_ND1ND2
		31_Leiocephalus_schreibersi_R190698_H8_mito
		32_U82682_Gambelia_wislizenii_pick_ND1ND2
		33_U82683_Hoplocercus_spinosus_pick_ND1ND2
		34_U82685_Oplurus_cuvieri_pick_ND1ND2
		35_U82687_Sauromalus_ater_pick_ND1ND2
		36_AB266739_Leiocephalus_personatus_mt
		37_AF049864_Leiocephalus_carinatus_pick_ND1ND2
		38_FJ975191_Brookesia_brygooi_pick_ND1ND2
		39_AF448745_Chamaeleo_chamaeleon_pick_ND1ND2
		40_Laemanctus_serratus_no_molecular
		41_Babibasiliscus_alxi_fos_no_molecular
		42_Geiseltaliellus_maarius_fos_no_molecular
		43_Aciprion_formosum_fos_no_molecular
		44_Suzanniwana_patriciana_fos_no_molecular
		45_Isodontosaurus_gracilis_fos_no_molecular
		46_Afairiguana_avius_fos_no_molecular;
End;
BEGIN CHARACTERS;
TITLE ND12;
LINK TAXA = ND12_Morpho;
DIMENSIONS NChar=1690;
FORMAT Datatype=DNA gap=- missing=?;
Matrix
1_Basiliscus_galeritus_218378_F3_updated CAATTCCTACCAATCACCCTAGCCATATGCCTGTGACACGTGGCCATTCCAGTTTCTTCATTCGCCATCCCCCCACAACTATAAAAATGTGCCTGAACCCAAGGACTACTTTGATAGAGTAAGACATAGAGGTTAAAATCCACTCATTTCCTTAAAAGAACAGGACTTGAACCTGCACCGAAAGACTCAAAATCTCTAGTACTCCACTATACTATCTTCTAGTAAAGTCAGCTAAAAAAGCTATCGGGCCCATACCCCGAAAATGTTGGTTTAACCCCTTCCTCTACTAATGAGCCCCATTACAACAACAATTATTATTACAAGCCTAGCAACCGGAACTATTATTACCTCAACCAGC…
2_Basiliscus_galeritus_MVZ_226111_F2_mito CAATTCCTACCAATCACCCTAGCCATATGCCTGTGACACGTGGCCATTCCAGTTTCTTCATTCGCCATCCCCCCACAACTATAAAAATGTGCCTGAACCCAAGGACTACTTTGATAGAGTAAGACATAGAGGTTAAAATCCACTCATTTCCTTAAAAGAACAGGACTTGAACCTGCACCGAAAGACTCAAAATCTCTAGTACTCCACTATACTATCTTCTAGTAAAGTCAGCTAAAAAAGCTATCGGGCCCATACCCCGAAAATGTTGGTTTAACCCCTTCCTCTACTAATGAGCCCCATTACAACAACAATTATTATTACAAGCCTAGCAACCGGAACTATTATTACCTCAACCAG…
3_Corytophanes_hernandesii_23125_G12_mito CAATTCTTACCAATTACTCTTGCCCTATGCCTATGACACCTGTCCATTCCAATCTCCGCACTAACCATCCCACCCCAA---TAAAAATGTGCCTGAACTTAAGGGCTACTTTGATAGAGTAAAACACAGAGGTTAAAATCCCCTCATTTCC-TAAAAGAATGGGACTCGAACCCACACCAAAAGACTCAAAATCTTCAGTACTCCATTATACTACCTCTTAGTAAAGTCAGCTAAAAAAGCTATCGGGCCCATACCCCGAAAATGTTGGTTTAAACCCCTCCTTTACTAATGAGCCCCATCACAACAACAATCATTATCTCAAGCCTGGCAACCAGTACTATCATCACCTCAACAAG…
4_Corytophanes_hernandesii_G1_G11_mito CAATTCTTACCAATTACTCTTGCCCTATGCCTATGACACCTGTCCATTCCAATCTCCGCACTAACCATCCCACCCCAA---TAAAAATGTGCCTGAACTTAAGGGCTACTTTGATAGAGTAAAACACAGAGGTTAAAATCCCCTCATTTCC-TAAAAGAATGGGACTCGAACCCACACCAAAAGACTCAAAATCTTCAGTACTCCATTATACTACCTCTTAGTAAAGTCAGCTAAAAAAGCTATCGGGCCCATACCCCGAAAATGTTGGTTTAAACCCCTCCTTTACTAATGAGCCCCATCACAACAACAATCATTATCTCAAGCCTGGCAACCAGTACTATCATCACCTCAACAAGCCA…
5_Corytophanes_cristatus_533224_G5_mito CAATTCCTACCAATTACCCTTGCACTTTGCCTATGACATGTATCCATCCCAATCTCCGCATTTACCATCCCGCCACAA---TAAAAATGTGCCCGAACTTAAGGGTTACTTTGATAGAGTAAAACACAGAGGTTAAAATCCACTCATTTCCTTAAAAGAACGGGACTTGAACCCACACCAAAAGACTCAAAATCTTTAGTACTCCATTATACTATCTCCTAGTAAAGTCAGCTAAAAAAGCTATCGGGCCCATACCCCGAAAATGTTGGTTTAACCCCCTCCTCTACTAATGAGCCCCATTACAACAATAATTATCATCTCAAGCCTAGCAACCGGAACTATCATCACCTCAACAAGCT…
6_Corytophanes_cristatus_DL1221_G9_mito CAATTTCTACCAATTACCCTTGCCCTTTGCCTATGACATGTATCCATCCCAATCTCCGCATTCACCATCCCGCCACAG---TAAAAATGTGCCCGAACTTAAGGGTTACTTTGATAGAGTAAAACATAGAGGTTAGAATCCACTCATTTCCTTAAAAGAACGGGACTTGAACCCACACCAAAAGACTCAAAATCTTTAGTACTCCATTATACTACCTTCTAGTAAAGTCAGCTAAAAAAGCTATCGGGCCCATACCCCGAAAATGTTGGTTTAACTCCCTCCTCTACTAATGAGCCCCATCACAACAATAATCATTATCTCAAGCTTAGCAACCGGAACTATTATCACCTCAACAAGCT…
7_AF528717_Corytophanes_cristatus_ND1ND2 CAATTCCTACCAATCACCCTTGCCCTTTGCCTATGGCATGTGTCCATCCCAATCTCCGCATTTACCATCCCACCACAATGATAGAAATGTGCCCGAACTTAAGGGTTACTTTGATAGAGTAAAACACAGAGGTTAAAATCCACTCATTTCC-TAAAAGAACGGGACTCGAACCCACACCAAAAGACTCAAAATCTTTAGTACTCCATTATACTATCTTCTAGTAAAGTCAGCT-AAAAAGCTATCGGGCCCATACCCCGAAAATGTTGGTTTAACCCCCTCCTCTACTAATGAGCCCCATTACAACAATAATTATCATCTCAAGCCTAGCAACTGGAACTATTATTACCTCAACAAGC…
8_Corytophanes_cristatus_CRVA3310_G7_mito CAATTCTTACCAATCACCCTTGCCCTTTGCCTATGACACGTGTCCATCCCAATCTCCGCATTCACCATCCCCCCACAA---TAAAAATGTGCCCGAACTTAAGGATTACTTTGATAGAGTAAAACATAGAGGTTAAAATCCACTCATTTCCTTAAAAGAACGGGACTTGAACCCACACCAAAAGACTCAAAATCTTCAGTACTCCATTATACTATCTTCTAGTAAAGTCAGCTAAAAAAGCTATCGGGCCCATACCCCGAAAATGTTGGTTTAATCCCCTCCTCTACTAATGAGCCCCACTACAACAATAATTATCATCTCAAGCCTAGCAACCGGAACTATTATCACCTCAACAAG…
9_AF528718_Corytophanes_percarinatus_ND1ND2 CAGTTTCTACCAATTACCCTCGCCCTTTGCTTATGACATACATCCATCCCAATCTCCTTATTTATTATCCCACCACAA---TAAAAGTGTGCCCGAACATAAGGACTACTTTGATAGAGTAGAATATAGTGGTTAAAATCCACTCATTTCC-TAAAAGAACGGGACTCGAACCCCCACCAAAAGACTCAAAATCTTTAGTACTCCATTATACTATCTTCTAGTAAAGTCAGCTAAAAAAGCTATCGGGCCCATACCCCGAAAATGTTGGTTTAACCCCCTCCTCTACTAATGAGCCCCATTACAACAATAATTATTATTTCAAGCCTAGCAACTGGAACTATTATTACCTCAACA…
10_Corytophanes_percarinatus_CRVA1298_H3_mito CAATTTCTACCAATTACCCTCGCCCTTTGCTTATGACATGCATCCATCCCAATCTCCTTATTTATTATCCCACCACAA---TAAAAGTGTGCCCGAACATAAGGACTACTTTGATAGAGTAGAACATAGTGGTTAAAATCCACTCATTTCC-TAAAAGAACGGGACTCGAACCCCCACCAAAAGACTCAAAATCTTTAGTACTCCATTATACTATCTTCTAGTAAAGTCAGCTAAAAAAGCTATCGGGCCCATACCCCGAAAATGTTGGTTTAACCCCCTCCTCTACTAATGAGCCCCATTACAACAATAATTATTATTTCAAGCCTAGCAACTGGAACTATTATTACCTCAA…
11_AF528716_Laemanctus_longipes_ND1ND2 CAATTTTTACCAATTACCCTAGCCCTCTGCTTATGACACGTCTCCCTCCCAATCTCTACACTTGCAATTCCTCCACAAATATAAAAATGTGCCTGAACTCAAGGATTACTTTGATAGAGTAAAACATAGAGGTTAAAATCCCCTCATTTCC-TAAAAGAACAGGACTTGAACCTGCACCAAAAGACTCAAAATCTTTAGTACTCCATTATACTATCTTATAGTAAAGTCAGCTAAAAAAGCTATCGGGCCCATACCCCGAAAATGTTGGTTTAACCCCTTCCTCTACTAATGAACCCACTAACATCAACAATTATTATTACAAGCCTAGCCACCGGTACAATCATTACATCAACAAGTTA…
12_Laemanctus_longipes_MVZ137673_H4_mito CAATTTTTACCAATTACCCTAGCCCTCTGCTTATGACACGTCTCCCTCCCAATCTCTACACTTGCAATTCCTCCACAAATATAAAAATGTGCCTGAACTCAAGGATTACTTTGATAGAGTAAAACATAGAGGTTAAAATCCCCTCATTTCC-TAAAAGAACAGGACTTGAACCTGCACCAAAAGACTCAAAATCTTTAGTACTCCATTATACTATCTTATAGTAAAGTCAGCTAAAAAAGCTATCGGGCCCATACCCCGAAAATGTTGGTTTAACCCCTTCCTCTACTAATGAACCCACTAACATCAACAACTATTATTACAAGCCTAGCCACCGGTACAATCATTACATCAACAAGT…
13_Basiliscus_basiliscus_basiliscus_MVZ_137675_mito CAATTCCTGCCAATCACCCTAGCCCTCTGCCTATGACACTTAGCCCTTCCAATCTCCACATTTGCCATCCCCCCACAACTATAAAAATGTGCCTGAGAATAAGGACTACTTTGATAGAGTAGAACACAGAGGTTAAAATCCACTCATTTCC-TAAAAGAACAGGACTTGAACCTGCACCAAAAGACTCAAAATCTTAAGTACTCCATTATACTACCTTCTAGTAAAGTCAGCTAAAAAAGCTATCGGGCCCATACCCCGAAAATGTTGGTTTAACCCCTTCCTATACTAATGAGCCCCATCACAATAACAATTATCATTACAAGCCTAGCTACCGGCACGATCATTA…
14_Basiliscus_plumifrons_MVZ_204068_F4_mito CAATTTTTACCAATCACCCTAGCCCTCTGCCTATGACACGTAGCCCTTCCAATCTCCACATTTGCCCTCCCCCCACAACTATAAAAATGTGCCTGAACACAAGGGCTACTTTGATAGAGTAGAATATAGGGGTTAAAATCCACTCATTTCCTTAAAAGAACAGGACTTGAACCTGCACCAAAAGACTCAAAATCTTTAGTACTCCACTATACTATCTTCTAGTAAAGTCAGCTAAAAAAGCTATCGGGCCCATACCCCGAAAATGTTGGTTTAATCCCTTCCTATACTAATGAGCCCCATCACAACAACAATTATTATTACAAGCTTAGCAACTGGCACAGTCATTACATCCACC…
15_Basiliscus_plumifrons_DL1826_H5_mito CAATTTTTACCAATCACCCTAGCCCTCTGCCTATGACACGTAGCCCTTCCAATCTCCACATTCGCCCTCCCCCCACAACTATAAAAATGTGCCTGAACACAAGGGCTACTTTGATAGAGTAGAATATAGGGGTTAAAATCCACTCATTTCCCTAAAAGAACAGGACTCGAACCTGCACCAAAAGACTCAAAATCTTTAGTACTCCACTATACTATCTTCTAGTAAAGTCAGCTAAAAAAGCTATCGGGCCCATACCCCGAAAATGTTGGTTTAATCCCTTCCTATACTAATGAGCCCCATCACAACAACAATTATTATTACAAGCTTAGCAACTGGCACAGTCATTACATCCACCAGCT…
16_Basiliscus_plumifrons_13012_G4_mito CAATTTTTACCAATCACCCTAGCCCTCTGCCTATGACACGTAGCCCTTCCAATCTCCACATTTGCCCTCCCCCCACAACTATAAAAATGTGCCTGAACACAAGGGCTACTTTGATAGAGTAGAATATAGAGGTTAAAATCCACTCATTTCCCTAAAAGAACAGGACTCGAACCTGCACCAAAAGACTCAAAATCTTTAGTACTCCACTATACTATCTTCTAGTAAAGTCAGCTAAAAAAGCTATCGGGCCCATACCCCGAAAATGTTGGTTTAACCCCTTCCTATACTAATGAGCCCCATCACAACAACAATTATTATTACAAGCTTAGCAACTGGCACAATCATTACATCCACCAGCTA…
17_Basiliscus_vittatus_USNM_509526_F12_mito CAATTCCTTCCAATCACCCTAGCCCTTTGCCTATGACACGTAGCCCTTCCTATCTCTACATTCGCCATTCCCCCACAACAATAAAAATGTGCCTGAGCTCAAGGGTTACTTTGATAGAGTAAAACACAGAGGTTAAAATCCACTCATTTCCTTAAAAGAACAGGACTTGAACCTGCACCAAAAGACTCAAAATCTCTTGTACTCCATTATACTATCTCCTAGTAAAGTCAGCTAAAAAAGCTATCGGGCCCATACCCCGAAAATGTTGGTTCAACCCCTTCCTATACTAATGAGCCCAATCACAACAACAATTATCATCACAAGCCTAGCAACTGGCACAATCATTACATCAACC…
18_AB218883_Basiliscus_vittatus_mt CAATTCCTTCCAATTACCCTAGCCCTTTGCCTATGACACGTAGCCCTTCCTATCTCTACATTCGCCATTCCCCCCCAACAATAAAAATGTGCCTGAGCTCAAGGATTACTTTGATAGAGTAAAACACAGAGGTTAAAATCCACTCATTTCCTTAAAAGAACAGGACTTGAACCTGCACCAAAAGACTCAAAATCTCTTGTACTCCATTATACTATCTCCTAGTAAAGTCAGCTAAAAAAGCTATCGGGCCCATACCCCGAAAATGTTGGTTCAACCCCTTCCTATACTAATGAGCCCAATCACAACAACAATCATCATCACAAGCCTAGCAACTGGCACAATCATTACATCAACCAGCTACCAC…
19_Basiliscus_vittatus_USNM_326169_G3_mito CAATTCCTTCCAATTACCCTAGCCCTTTGCCTATGACACGTAGCCCTTCCTATCTCTACATTCGCCATTCCCCCCCAACAATAAAAATGTGCCTGAGCTCAAGGGTTACTTTGATAGAGTAAAACACAGAGGTTAAAATCCACTCATTTCCTTAAAAGAACAGGACTTGAACCTGCACCAAAAGACTCAAAATCTCTTGTACTCCATTATACTATCTCCTAGTAAAGTCAGCTAAAAAAGCTATCGGGCCCATACCCCGAAAATGTTGGTTCAACCCCTTCCTATACTAATGAGCCCAATCACAACAACAATCATCATCACAAGCCTAGCAACTGGCACAATCATTACATCAACCA…
20_Basiliscus_vittatus_259_G1_mito CAATTCCTTCCAATTACCCTAGCCCTTTGCCTATGACACGTAGCCCTTCCTATCTCTACATTCGCCATTCCCCCCCAACAATAAAAATGTGCCTGAGCTCAAGGGTTACTTTGATAGAGTAAAACACAGAGGTTAAAATCCACTCATTTCCTTAAAAGAACAGGACTTGAACCTGCACCAAAAGACTCAAAATCTCTTGTACTCCATTATACTATCTCCTAGTAAAGTCAGCTAAAAAAGCTATCGGGCCCATACCCCGAAAATGTTGGTTCAACCCCTTCCTATACTAATGAGCCCAATCACAACAACAATCATCATCACAAGCCTAGCAACTGGCACAATCATTACATCAACCAGCTACCAC…
21_Basiliscus_vittatus_22024_F9_mito CAATTCCTTCCAATTACCCTAGCCCTTTGCCTATGACACGTAGCCCTTCCTATCTCTACATTCGCCATTCCCCCTCAACAATAAAAATGTGCCTGAGCTCAAGGATTACTTTGATAGAGTAAAACACAGAGGTTAAAATCCACTCATTTCCTTAAAAGAACAGGACTTGAACCTGCACCAAAAGACTCAAAATCTCTTGTACTCCATTATACTATCTCCTAGTAAAGTCAGCTAAAAAAGCTATCGGGCCCATACCCCGAAAATGTTGGTTCAACCCCTTCCTATACTAATGAGCCCAATCACAACGACAATCATCATCACAAGCCTAGCAACTGGCACAATCATCACATCAACCAGCTACC…
22_AF528721_Brachylophus_fasciatus_pick_ND1ND2 CAATTCCTACCCTTCACATTAGCCATGTGCCTATGACACGTTTCCCTGCCAATCTCAATATTTGCCCTCCCCCCCCAA---TAAAAATGTGCCCGAACTTAAGGGCTACTTTGATAGAGTAAAATATAGAGGTGAAAACCCCCTCATTTCCTTAGAAGAACAGGACTTGAACCCGCACCTAAAGACTCAAAATCTCTAGCACTACATTATACTACCTTCTAGTAAAGTCAGCTAACCAAGCTATCGGGCCCATACCCCGAAAATGTTGGTTTAAACCCCTCCTCTACTAATGAGCCCACCTATAACAACACTTATTCTATCCAGCCTAGCAACAGGCACCATTATCACCGCA…
23_AF528738_Polychrus_marmoratus_pick_ND1ND2 CAATTCCTACCTCTAACCTTAGCCATATGCCTATGACACACCTCCCTCCCAATCTCAATATTTCTCCTTCCCCCTCAACAATGGAAATGTGCCCGAACAAAGGGGTTACTTTGATAGAGTAAAACATAGGAGTTTAAACCCCCTCATTTCCTTAGAAAAATGGGACTTGAACCCACACAACAAAACTCAAAATTTCAAGTACTTCATTATACTATCTTCTAGCAAAGTCAGCTAATCAAGCTATCGGGCCCATACCTCGAAAATGTCGACTAATATTCCACCTTTGCTAATGAGCCCCCTAACAACAACTATTCTACTCTCCGGTCTAGGAACAGGAACTATCCTTACTATGTC…
24_AF528748_Plica_plica_pick_ND1ND2 CAATTTCTTCCCATAACACTAGCCCTCTGCCTATGATACACTGCCATGCCAACTTCAATATTTGGACTCCCCCCACAAGAATAGAAATGTGCCCGAGACAAAGGATCACTTTGATAGAGTGAACAACAGAGAATAATA-CCTCTCATTTCC-TAGAAAAATAGGACTTGCACCTACACCTAAAGACCCAAAATCTTCAGCACTCCTCTATGCTATTTTCTAATAAGGTCAGCTAAACAAGCTATTGGGCCCATACCCCGAAAATGTTGGTTCAACACCTTCCCTTATTAATGAGCCCCCTCACAACATCAATCATCATCTCCAGCCTGGCAACAGGCACAATTATTACCGCCTCAAGCTTCCA…
25_AY297521_Sceloporus_olivaceus_ND1ND2 CAATTCCTGCCAATAACACTTGCCATGTGTCTATGACACACAGCCCTTCCAATCTCAATATTCAGCCTACCACCACAACAATAAACGTGTGCCCGAATTTAAGGGTTACTTTGATAGGGTAAACTATAGAGGTTAAAATCCTCTCACCTCCTTAGAAGAACAGGACTTGAACCTGCACACAAAGACTCAAAATCTTCAGAACTCCCTTATTCTATCTCCTAGTAGAGTCAGCTAATAAAGCTATCGGGCCCATACCCCGAAAATGTTGGTTTAAACCCCTCCTCCACTAATGAGCCCAACAACAACCACAATCATCATTTCAAGCCTAGCCACAGGAACAATCATTACAGCCTCCAGCC…
26_DQ080222_Stenocercus_scapularis_pick_ND1ND2 CAATTCTTACCAATCACCTTGGCACTCTGCCTATGGCACACCTCCTTACCAATCTCAATATCCCTACTTCCCCCCCAACAATAAAAATATGCCTGAATTAAAGGACTACTTTGATAGAGTAAACAAAAGGGGTTAAAGCCCCCTTATTTCCTTAGAAAAATGGGACTCGAACCCACACCTAAAAACTCAAAACTTTTAGCACTACATTATGCTATTTCCTAGTAAAGTCAGCTAATTAAGCTATCGGGCCCATACCCCGAATATGTTGG-TTAAAACCTTCCTATACTAATGAACCCAACAACCTCCATAATCATCCTAACTAGCCTAGCAACAGGAACTATTATCACCGCC…
27_EU586754_Enyalioides_palpebralis_pick_ND1ND2 CACTTCCTACCAATAACCCTAGCCCTATGCCTATGACACACAACCATACCGCCATCAATACTTGCCACCCCACCACAACCGTAGAAGTGTGCCCGAATTTAAGGACTACTTTGATAGAGTAGACTATAGAGGTTAAAATCCACTCACTTCTCTAGAAGAACAGGACTCGAACCTGCACCAAAAGACTCAAAATCCTTTGTACTTCACTATACAACCTCCTAGTAAGGTCAGCTAAATAAGCTATCGGGCCCATACCCCGAAAATGTTGGCCCACCCCCCTCCCTTACTAATGAACCCACTTGCAACAACAATCATTATATCTAGCCTAGCCACAGGAACCATCATTACAAT…
28_EU747728_Anolis_carolinensis_ND1ND2 CAGTTTCTACCACTAACACTCGCCTTATGCCTATGACACACAACAATTTTAACATCAATATTTTTTATTCCACCACAATGG---AAATGTGCCTGAGCTTAAGGGTAACTTTGATAGAGTTAATAACAGAGATTTGAACCCTCTCATTTCC-TAGAAAACCAGGACTTGAACCTGCACCTAAAAACTCAAAATCATTTGTACTTCCTTATACTATTTTCTAGTAAAGTCAGCTAAATAAGCTATTGGGCCCATACCCCAAAAATGTTGGTTTAAACCCTTCCTATACTAATGAGCCCAACCATCTATATAATTATTTTATCAACCTTAGCAACAGGTACTATTATTACTATAACTAGCTA…
29_KP091282_Urosaurus_nigricaudus_pick_ND1ND2 CAATTCTTACCACTAACCCTAGCCATATGCCTATGACATACAGCCCTTCCAATCTCAACATTTAGCCTCCCACCACAACAATAAACGTGTGCCCGAAACTAGGGGTTACTTTGATAGAGTAAACAACAGAGGTTCAAATCCTCTCACCTCCTTAGAAGAACAGGACTCGAACCCGCACATAAAGACTCAAAATCTTCAGCACTCCATTATACTACCTTCTAGTAAAGTCAGCTAACCAAGCTATCGGGCCCATACCCCGAAAATGTTGGTTTAAATCCTTCCCTTACTAATGAGCCCAACAACAACTACAATCCTAATATCAAGCCTAGCTACAGGCACTATCATTACAGCAT…
30_KP899459_Uta_stansburiana_pick_ND1ND2 CAATTCTTACCAATAACACTTGCTATATGCTTATGACACACAGCACTACCAATTTCAACATTTAGCCTTCCACCACAA---TAAAAATGTGCCCGAAATTAAGGGTTACTTTGATAGAGTAAACCACAGAGGTTGAAACCCTCTCATTTCCTTAGAAGAACAGGACTCGAACCTGCACGTAAAGACTCAAAATCTTTAGCACTCCATTATACTATCCTCTAGTAAAGTCAGCTAACCAAGCTATCGGGCCCATACCCCGAAAATGTTGGTTTAAATCCTTCCTCTACTAATGAGCCCGACCACAACCACCATTCTAGTATCCAGTCTAGCCACAGGAACAATCATTACAGCCTCAAGT…
31_Leiocephalus_schreibersi_R190698_H8_mito CAATTTTTACCCATTACACTAGCCCTATGCCTTTGACACACAACACTTCCAACAACCATCTTTGCCCTACCACCACAA---TAAACATGTGCCCGAGATTAAGGGCCACTTTGATAGAGTGTATTACAGGGGTGAAAGTCCCCTCATCTCCTTAGGAGAACAGGAATTGAACCTGCACCAAAAGACTCAAAATCTTTAGTACTTCATTATACTATCACCTAGTAAAGTCAGCTAATCAAGCTATCGGGCCCATACCCCGAAAATGTTGGCCAAAATCCTTCCTTTGCTAATGAGTCCTTTTACAATAACAATATTACTATCAAGCCTAGCAACAGGTACAATCATTACTGCCACA…
32_U82682_Gambelia_wislizenii_pick_ND1ND2 CAATTCCTACCGTTAACACTAGCCCTATGCCTGTGACACATCTCCATGCCAATTTCTATGTTCTCTTTACCACCCCAGTCGTAAAAACGTGCCTGAACCTAAGGATTACTTTGATAGAGTAAACAATAGAGGTTAAAATCCTCTCGCTTCCTTAGAAGAATGGGACTTGAACCCACACCAAGAGACTCAAAATCTCAAGCACTCCATTATGCTACCCTCTAGTAAAGTCAGCTAATTAAGCTATCGGGCCCATACCCCGAAAATGTTGGTTTAAACCCCTCCTCTACTAATGAGCCCAACCGCAACTATAATCCTAATTTCAAGCTTAGCAACAGGCACCATTATTACTACATCAAG…
33_U82683_Hoplocercus_spinosus_pick_ND1ND2 CAATTTCTGCCCCTTACCCTAGCCCTATGCCTATGGCACATCTCCATTCCAACCATAACATTTGCCCTGCCACCACTCCCATAAAAGCGTGCCTGAACTAAAGGACTACTTTGATAGAGTAAAACATAGCGGTTTAAGCCCGCTCACTTCC-TAGAAGAACAGGGCTCGAACCTGCACCAAAAGACTCAAAATCCTTTGCACTCCATTATGCAACCTCCTAGTAAAGTCAGCTAAAAAAGCTATTGGGCCCATACCCCAAAAATGCTGGTGCAACTCCTTCCTTTACTAATGAGCCCACTAACAACCTCAATTGTCCTCTCCAGCTTAGCCACCGGCACTATCATCACAATATCCA…
34_U82685_Oplurus_cuvieri_pick_ND1ND2 CAATTTCTTCCAATCACATTAGCCCTATGCCTATGGTATACCTCACTCCCAACAATAACCTTCACCCTACCCCCACAACAATAGAAATGTGCCTGAGTTTAAGGGTTACTTTGATAGAGTAAACCACAGGGACT-AAACCCCCTCATTTCCTTAGGAAGACAGGATTCGAACCTGCACTTAGAAACTCAAAATTACTTGTACTCCATTATACAACCTCCTAGTAAAGTCAGCTAAACAAGCTATCGGGCCCATACCCCGAAAATGTTGGTTTAAATCCCTCCTCTACTAATGAGCCCAATAACAACTACACTACTAATCTCAAGCCTTGCTACAGGAACAATCATCACAGCATCAAGTTAC…
35_U82687_Sauromalus_ater_pick_ND1ND2 CAATTTCTGCCCCTCACACTAGCCCTATGCCTATGACACATCTCACTCCCAACCTCAACATTCGCACTACCCCCAATTAACTAGAAATGTGCCCGAGCTCAAGGATTACTTTGATAGAGTAAATTACAGAGGTTTAAATCCTCTCATTTCC-TAGAAGAACAGGACTTGAACCTGCACCTAAAGACTCAAAATCTCCAGCACTTCATTATACTATCTTCTAGTAAAGTCAGCTAACCAAGCTATCGGGCCCATACCCCGAAAATGTTGGTTTAAATCCTTCCTCTACTAATGAGCCCTACCACAACATCCCTACTTCTCTCAAGCCTTGCAATAGGCACCATCATCACCGCATCCAGCCAC…
36_AB266739_Leiocephalus_personatus_mt CAATTTTTACCTATTACACTAGCCCTATGTCTCTGACATATTACACTCCCAACAACAATTTTTGCACTACCACCACAACAATAGAAATGTGCCTGAACTTAAGGGCCACTTTGATAGAGTGTCTTATAGGGGTGAAAATCCCCTCATCTCCTTAGGAGAACAGGAATTGAACCTGCACCAAAAGACTCAAAATCTTTAGTACTCCATTATACTATCACCTAGTAAAGTCAGCTAATTAAGCTATCGGGCCCATACCCCGAAAATGTTGGCCAAAATCCTTCCTTTACTAATGAGCCCATTTACAATAGCCATTTTACTATCAAGCCTAGCAACAGGAACAATCATTACAGCCACAAGCTT…
37_AF049864_Leiocephalus_carinatus_pick_ND1ND2 CAATTTTTACCAATTACATTAGCCATGTGCCTATGACACACCACACTTCCAATCGCAATATTTGCTTTTCCCCCACAA---TAAAAATGTGCCCGAGACCAAGGACCACTTTGATAGAGTGTTACACAGGGGTGAAACTCCCCTCATCTCCTTAGAAGAACAGGAATTGAACCCGCACTTAAAGACTCAAAACCTTTTGTACTCCATTATACTATCTCCTAGTAAAGTCAGCTAACTAAGCTATCGGGCCCATACCCCGAAAATGTTGGCCAAACCCCTTCCTTTACTAATGAGCCCGCTTACAACAACAATCCTTCTATCCAGCCTAGCAACAGGCACAATCATTACTGCA…
38_FJ975191_Brookesia_brygooi_pick_ND1ND2 CAATTTTTACCTCTAACACTAGCAATATGCTTAATTTATACAACCATACCACTTTCACTAGCAGCCCTACCA---------TAGAAAAGTGCCCGAGACTAAGGATTACTTTGATAAAGTAAA-AACAGAGACGCAA-TCTCTCTATTCCCA-AGTGGAGAAGGAATTGAACCAACATCAAAAAATTCAAAATTTTACGTATTTCTATTTACTACCCACTATTAGAATCTGCTACATAAGCAATTGGGCCCATACCCCAAAAACG----ATACACAATATCTTCTAATATTGTCACCCCTAACTCAACTAATCATTAGCTTCAACCTAATTACTGGCACAATTATTACTGCATCAAG…
39_AF448745_Chamaeleo_chamaeleon_pick_ND1ND2 CAATTTTTACCCATCACTCTAGCCATATGCCTACTATTTATAATAATTCCACTAACACTAGCAGCCCTACCA---------TAGAAGCGTGCCCGAGAATAGGGGCTACTTTGATAGAGTAAA-TACAGAGCAATAAACCTCTCTCTTCCAATAGGAGAGAAGGAATCGAACCAACATCAAAAAACTCAAAATTTTACATATTTCAATTTACTATCCCCTACTAGGATCTGCTAACTAAGCAATTGGGCCCATACCCCAAAAATG----ATAATGTATATCTCCTAGTATTGAACCTATCCACCCAAGTAATAGTCCTATCTGGCCTAATAACCGGAACTATTATTACCGCTTC…
40_Laemanctus_serratus_no_molecular ???????????????????????????????????????????????????????????????????????????????????????????????????????????????????????????????????????????????????????????????????????????????????????????????????????????????????????????????????????????????????????????????????????????????????????????????????????????????????????????????????????????????????????????????????????????…
41_Babibasiliscus_alxi_fos_no_molecular ???????????????????????????????????????????????????????????????????????????????????????????????????????????????????????????????????????????????????????????????????????????????????????????????????????????????????????????????????????????????????????????????????????????????????????????????????????????????????????????????????????????????????????????????????????…
42_Geiseltaliellus_maarius_fos_no_molecular ???????????????????????????????????????????????????????????????????????????????????????????????????????????????????????????????????????????????????????????????????????????????????????????????????????????????????????????????????????????????????????????????????????????????????????????????????????????????????????????????????????????????????????????????????…
43_Aciprion_formosum_fos_no_molecular ?????????????????????????????????????????????????????????????????????????????????????????????????????????????????????????????????????????????????????????????????????????????????????????????????????????????????????????????????????????????????????????????????????????????????????????????????????????????????????????????????????????????????????????????????????????…
44_Suzanniwana_patriciana_fos_no_molecular ????????????????????????????????????????????????????????????????????????????????????????????????????????????????????????????????????????????????????????????????????????????????????????????????????????????????????????????????????????????????????????????????????????????????????????????????????????????????????????????????????????????????????????????????????…
45_Isodontosaurus_gracilis_fos_no_molecular ???????????????????????????????????????????????????????????????????????????????????????????????????????????????????????????????????????????????????????????????????????????????????????????????????????????????????????????????????????????????????????????????????????????????????????????????????????????????????????????????????????????????????????????????????…
46_Afairiguana_avius_fos_no_molecular ?????????????????????????????????????????????????????????????????????????????????????????????????????????????????????????????????????????????????????????????????????????????????????????????????????????????????????????????????????????????????????????????????????????????????????????????????????????????????????????????????????????????????????????????????????????…
;
END;
begin sets;
charset tRNAs = 85-289 1324-1690;
charset ND1_1st = 1-84\3;
charset ND1_2nd = 2-84\3;
charset ND1_3rd = 3-84\3;
charset ND2_1st = 290-1323\3;
charset ND2_2nd = 291-1323\3;
charset ND2_3rd = 292-1323\3;
charpartition by_Mito = tRNAs:tRNAs, ND1_1st:ND1_1st, ND1_2nd:ND1_2nd, ND1_3rd:ND1_3rd, ND2_1st:ND2_1st, ND2_2nd:ND2_2nd, ND2_3rd:ND2_3rd;
end;
BEGIN CHARACTERS;
TITLE Morpho;
LINK TAXA = ND12_Morpho;
DIMENSIONS NChar=803;
CharStateLabels
1 trait_1,
2 trait_2,
3 trait_3,
4 trait_4,
5 trait_5,
6 trait_6,
7 trait_7,
8 trait_8,
9 trait_9,
10 trait_10,
11 trait_11,
12 trait_12,
13 trait_13,
14 trait_14,
15 trait_15,
16 trait_16,
17 trait_17,
18 trait_18,
19 trait_19,
20 trait_20,
21 trait_21,
22 trait_22,
23 trait_23,
24 trait_24,
25 trait_25,
26 trait_26,
27 trait_27,
28 trait_28,
29 trait_29,
30 trait_30,
31 trait_31,
32 trait_32,
33 trait_33,
34 trait_34,
35 trait_35,
36 trait_36,
37 trait_37,
38 trait_38,
39 trait_39,
40 trait_40,
41 trait_41,
42 trait_42,
43 trait_43,
44 trait_44,
45 trait_45,
46 trait_46,
47 trait_47,
48 trait_48,
49 trait_49,
50 trait_50,
51 trait_51,
52 trait_52,
53 trait_53,
54 trait_54,
55 trait_55,
56 trait_56,
57 trait_57,
58 trait_58,
59 trait_59,
60 trait_60,
61 trait_61,
62 trait_62,
63 trait_63,
64 trait_64,
65 trait_65,
66 trait_66,
67 trait_67,
68 trait_68,
69 trait_69,
70 trait_70,
71 trait_71,
72 trait_72,
73 trait_73,
74 trait_74,
75 trait_75,
76 trait_76,
77 trait_77,
78 trait_78,
79 trait_79,
80 trait_80,
81 trait_81,
82 trait_82,
83 trait_83,
84 trait_84,
85 trait_85,
86 trait_86,
87 trait_87,
88 trait_88,
89 trait_89,
90 trait_90,
91 trait_91,
92 trait_92,
93 trait_93,
94 trait_94,
95 trait_95,
96 trait_96,
97 trait_97,
98 trait_98,
99 trait_99,
100 trait_100,
101 trait_101,
102 trait_102,
103 trait_103,
104 trait_104,
105 trait_105,
106 trait_106,
107 trait_107,
108 trait_108,
109 trait_109,
110 trait_110,
111 trait_111,
112 trait_112,
113 trait_113,
114 trait_114,
115 trait_115,
116 trait_116,
117 trait_117,
118 trait_118,
119 trait_119,
120 trait_120,
121 trait_121,
122 trait_122,
123 trait_123,
124 trait_124,
125 trait_125,
126 trait_126,
127 trait_127,
128 trait_128,
129 trait_129,
130 trait_130,
131 trait_131,
132 trait_132,
133 trait_133,
134 trait_134,
135 trait_135,
136 trait_136,
137 trait_137,
138 trait_138,
139 trait_139,
140 trait_140,
141 trait_141,
142 trait_142,
143 trait_143,
144 trait_144,
145 trait_145,
146 trait_146,
147 trait_147,
148 trait_148,
149 trait_149,
150 trait_150,
151 trait_151,
152 trait_152,
153 trait_153,
154 trait_154,
155 trait_155,
156 trait_156,
157 trait_157,
158 trait_158,
159 trait_159,
160 trait_160,
161 trait_161,
162 trait_162,
163 trait_163,
164 trait_164,
165 trait_165,
166 trait_166,
167 trait_167,
168 trait_168,
169 trait_169,
170 trait_170,
171 trait_171,
172 trait_172,
173 trait_173,
174 trait_174,
175 trait_175,
176 trait_176,
177 trait_177,
178 trait_178,
179 trait_179,
180 trait_180,
181 trait_181,
182 trait_182,
183 trait_183,
184 trait_184,
185 trait_185,
186 trait_186,
187 trait_187,
188 trait_188,
189 trait_189,
190 trait_190,
191 trait_191,
192 trait_192,
193 trait_193,
194 trait_194,
195 trait_195,
196 trait_196,
197 trait_197,
198 trait_198,
199 trait_199,
200 trait_200,
201 trait_201,
202 trait_202,
203 trait_203,
204 trait_204,
205 trait_205,
206 trait_206,
207 trait_207,
208 trait_208,
209 trait_209,
210 trait_210,
211 trait_211,
212 trait_212,
213 trait_213,
214 trait_214,
215 trait_215,
216 trait_216,
217 trait_217,
218 trait_218,
219 trait_219,
220 trait_220,
221 trait_221,
222 trait_222,
223 trait_223,
224 trait_224,
225 trait_225,
226 trait_226,
227 trait_227,
228 trait_228,
229 trait_229,
230 trait_230,
231 trait_231,
232 trait_232,
233 trait_233,
234 trait_234,
235 trait_235,
236 trait_236,
237 trait_237,
238 trait_238,
239 trait_239,
240 trait_240,
241 trait_241,
242 trait_242,
243 trait_243,
244 trait_244,
245 trait_245,
246 trait_246,
247 trait_247,
248 trait_248,
249 trait_249,
250 trait_250,
251 trait_251,
252 trait_252,
253 trait_253,
254 trait_254,
255 trait_255,
256 trait_256,
257 trait_257,
258 trait_258,
259 trait_259,
260 trait_260,
261 trait_261,
262 trait_262,
263 trait_263,
264 trait_264,
265 trait_265,
266 trait_266,
267 trait_267,
268 trait_268,
269 trait_269,
270 trait_270,
271 trait_271,
272 trait_272,
273 trait_273,
274 trait_274,
275 trait_275,
276 trait_276,
277 trait_277,
278 trait_278,
279 trait_279,
280 trait_280,
281 trait_281,
282 trait_282,
283 trait_283,
284 trait_284,
285 trait_285,
286 trait_286,
287 trait_287,
288 trait_288,
289 trait_289,
290 trait_290,
291 trait_291,
292 trait_292,
293 trait_293,
294 trait_294,
295 trait_295,
296 trait_296,
297 trait_297,
298 trait_298,
299 trait_299,
300 trait_300,
301 trait_301,
302 trait_302,
303 trait_303,
304 trait_304,
305 trait_305,
306 trait_306,
307 trait_307,
308 trait_308,
309 trait_309,
310 trait_310,
311 trait_311,
312 trait_312,
313 trait_313,
314 trait_314,
315 trait_315,
316 trait_316,
317 trait_317,
318 trait_318,
319 trait_319,
320 trait_320,
321 trait_321,
322 trait_322,
323 trait_323,
324 trait_324,
325 trait_325,
326 trait_326,
327 trait_327,
328 trait_328,
329 trait_329,
330 trait_330,
331 trait_331,
332 trait_332,
333 trait_333,
334 trait_334,
335 trait_335,
336 trait_336,
337 trait_337,
338 trait_338,
339 trait_339,
340 trait_340,
341 trait_341,
342 trait_342,
343 trait_343,
344 trait_344,
345 trait_345,
346 trait_346,
347 trait_347,
348 trait_348,
349 trait_349,
350 trait_350,
351 trait_351,
352 trait_352,
353 trait_353,
354 trait_354,
355 trait_355,
356 trait_356,
357 trait_357,
358 trait_358,
359 trait_359,
360 trait_360,
361 trait_361,
362 trait_362,
363 trait_363,
364 trait_364,
365 trait_365,
366 trait_366,
367 trait_367,
368 trait_368,
369 trait_369,
370 trait_370,
371 trait_371,
372 trait_372,
373 trait_373,
374 trait_374,
375 trait_375,
376 trait_376,
377 trait_377,
378 trait_378,
379 trait_379,
380 trait_380,
381 trait_381,
382 trait_382,
383 trait_383,
384 trait_384,
385 trait_385,
386 trait_386,
387 trait_387,
388 trait_388,
389 trait_389,
390 trait_390,
391 trait_391,
392 trait_392,
393 trait_393,
394 trait_394,
395 trait_395,
396 trait_396,
397 trait_397,
398 trait_398,
399 trait_399,
400 trait_400,
401 trait_401,
402 trait_402,
403 trait_403,
404 trait_404,
405 trait_405,
406 trait_406,
407 trait_407,
408 trait_408,
409 trait_409,
410 trait_410,
411 trait_411,
412 trait_412,
413 trait_413,
414 trait_414,
415 trait_415,
416 trait_416,
417 trait_417,
418 trait_418,
419 trait_419,
420 trait_420,
421 trait_421,
422 trait_422,
423 trait_423,
424 trait_424,
425 trait_425,
426 trait_426,
427 trait_427,
428 trait_428,
429 trait_429,
430 trait_430,
431 trait_431,
432 trait_432,
433 trait_433,
434 trait_434,
435 trait_435,
436 trait_436,
437 trait_437,
438 trait_438,
439 trait_439,
440 trait_440,
441 trait_441,
442 trait_442,
443 trait_443,
444 trait_444,
445 trait_445,
446 trait_446,
447 trait_447,
448 trait_448,
449 trait_449,
450 trait_450,
451 trait_451,
452 trait_452,
453 trait_453,
454 trait_454,
455 trait_455,
456 trait_456,
457 trait_457,
458 trait_458,
459 trait_459,
460 trait_460,
461 trait_461,
462 trait_462,
463 trait_463,
464 trait_464,
465 trait_465,
466 trait_466,
467 trait_467,
468 trait_468,
469 trait_469,
470 trait_470,
471 trait_471,
472 trait_472,
473 trait_473,
474 trait_474,
475 trait_475,
476 trait_476,
477 trait_477,
478 trait_478,
479 trait_479,
480 trait_480,
481 trait_481,
482 trait_482,
483 trait_483,
484 trait_484,
485 trait_485,
486 trait_486,
487 trait_487,
488 trait_488,
489 trait_489,
490 trait_490,
491 trait_491,
492 trait_492,
493 trait_493,
494 trait_494,
495 trait_495,
496 trait_496,
497 trait_497,
498 trait_498,
499 trait_499,
500 trait_500,
501 trait_501,
502 trait_502,
503 trait_503,
504 trait_504,
505 trait_505,
506 trait_506,
507 trait_507,
508 trait_508,
509 trait_509,
510 trait_510,
511 trait_511,
512 trait_512,
513 trait_513,
514 trait_514,
515 trait_515,
516 trait_516,
517 trait_517,
518 trait_518,
519 trait_519,
520 trait_520,
521 trait_521,
522 trait_522,
523 trait_523,
524 trait_524,
525 trait_525,
526 trait_526,
527 trait_527,
528 trait_528,
529 trait_529,
530 trait_530,
531 trait_531,
532 trait_532,
533 trait_533,
534 trait_534,
535 trait_535,
536 trait_536,
537 trait_537,
538 trait_538,
539 trait_539,
540 trait_540,
541 trait_541,
542 trait_542,
543 trait_543,
544 trait_544,
545 trait_545,
546 trait_546,
547 trait_547,
548 trait_548,
549 trait_549,
550 trait_550,
551 trait_551,
552 trait_552,
553 trait_553,
554 trait_554,
555 trait_555,
556 trait_556,
557 trait_557,
558 trait_558,
559 trait_559,
560 trait_560,
561 trait_561,
562 trait_562,
563 trait_563,
564 trait_564,
565 trait_565,
566 trait_566,
567 trait_567,
568 trait_568,
569 trait_569,
570 trait_570,
571 trait_571,
572 trait_572,
573 trait_573,
574 trait_574,
575 trait_575,
576 trait_576,
577 trait_577,
578 trait_578,
579 trait_579,
580 trait_580,
581 trait_581,
582 trait_582,
583 trait_583,
584 trait_584,
585 trait_585,
586 trait_586,
587 trait_587,
588 trait_588,
589 trait_589,
590 trait_590,
591 trait_591,
592 trait_592,
593 trait_593,
594 trait_594,
595 trait_595,
596 trait_596,
597 trait_597,
598 trait_598,
599 trait_599,
600 trait_600,
601 trait_601,
602 trait_602,
603 trait_603,
604 trait_604,
605 trait_605,
606 trait_606,
607 trait_607,
608 trait_608,
609 trait_609,
610 trait_610,
611 trait_611,
612 trait_612,
613 trait_613,
614 trait_614,
615 trait_615,
616 trait_616,
617 trait_617,
618 trait_618,
619 trait_619,
620 trait_620,
621 trait_621,
622 trait_622,
623 trait_623,
624 trait_624,
625 trait_625,
626 trait_626,
627 trait_627,
628 trait_628,
629 trait_629,
630 trait_630,
631 trait_631,
632 trait_632,
633 trait_633,
634 trait_634,
635 trait_635,
636 trait_636,
637 trait_637,
638 trait_638,
639 trait_639,
640 trait_640,
641 trait_641,
642 trait_642,
643 trait_643,
644 trait_644,
645 trait_645,
646 trait_646,
647 trait_647,
648 trait_648,
649 trait_649,
650 trait_650,
651 trait_651,
652 trait_652,
653 trait_653,
654 trait_654,
655 trait_655,
656 trait_656,
657 trait_657,
658 trait_658,
659 trait_659,
660 trait_660,
661 trait_661,
662 trait_662,
663 trait_663,
664 trait_664,
665 trait_665,
666 trait_666,
667 trait_667,
668 trait_668,
669 trait_669,
670 trait_670,
671 trait_671,
672 trait_672,
673 trait_673,
674 trait_674,
675 trait_675,
676 trait_676,
677 trait_677,
678 trait_678,
679 trait_679,
680 trait_680,
681 trait_681,
682 trait_682,
683 trait_683,
684 trait_684,
685 trait_685,
686 trait_686,
687 trait_687,
688 trait_688,
689 trait_689,
690 trait_690,
691 trait_691,
692 trait_692,
693 trait_693,
694 trait_694,
695 trait_695,
696 trait_696,
697 trait_697,
698 trait_698,
699 trait_699,
700 trait_700,
701 trait_701,
702 trait_702,
703 trait_703,
704 trait_704,
705 trait_705,
706 trait_706,
707 trait_707,
708 trait_708,
709 trait_709,
710 trait_710,
711 trait_711,
712 trait_712,
713 trait_713,
714 trait_714,
715 trait_715,
716 trait_716,
717 trait_717,
718 trait_718,
719 trait_719,
720 trait_720,
721 trait_721,
722 trait_722,
723 trait_723,
724 trait_724,
725 trait_725,
726 trait_726,
727 trait_727,
728 trait_728,
729 trait_729,
730 trait_730,
731 trait_731,
732 trait_732,
733 trait_733,
734 trait_734,
735 trait_735,
736 trait_736,
737 trait_737,
738 trait_738,
739 trait_739,
740 trait_740,
741 trait_741,
742 trait_742,
743 trait_743,
744 trait_744,
745 trait_745,
746 trait_746,
747 trait_747,
748 trait_748,
749 trait_749,
750 trait_750,
751 trait_751,
752 trait_752,
753 trait_753,
754 trait_754,
755 trait_755,
756 trait_756,
757 trait_757,
758 trait_758,
759 trait_759,
760 trait_760,
761 trait_761,
762 trait_762,
763 trait_763,
764 trait_764,
765 trait_765,
766 trait_766,
767 trait_767,
768 trait_768,
769 trait_769,
770 trait_770,
771 trait_771,
772 trait_772,
773 trait_773,
774 trait_774,
775 trait_775,
776 trait_776,
777 trait_777,
778 trait_778,
779 trait_779,
780 trait_780,
781 trait_781,
782 trait_782,
783 trait_783,
784 trait_784,
785 trait_785,
786 trait_786,
787 trait_787,
788 trait_788,
789 trait_789,
790 trait_790,
791 trait_791,
792 trait_792,
793 trait_793,
794 trait_794,
795 trait_795,
796 trait_796,
797 trait_797,
798 trait_798,
799 trait_799,
800 trait_800,
801 trait_801,
802 trait_802,
803 trait_803;
	FORMAT DATATYPE = STANDARD GAP = - MISSING = '?' Symbols="0 1 2 3 4 5 6 7 8 9";
	OPTIONS MSTAXA=POLYMORPH;
	MATRIX
1_Basiliscus_galeritus_218378_F3_updated 1000000001110000000000300110000001000000100000110000111021000?0?00000101121112?000?00001010???020000000010001000101001110010000000000001100000100010000000000011?00000000??00110010010021000110110100000000?0000200410000000000000???12000002?10000101000000000010010100000000000100000?100?00000001??00?1?000000?0????1000?????0?????1?1??????????????????0??????????…
2_Basiliscus_galeritus_MVZ_226111_F2_mito 1000000001110000000000300110000001000000100000110000111021000?0?00000101121112?000?00001010???020000000010001000101001110010000000000001100000100010000000000011?00000000??00110010010021000110110100000000?0000200410000000000000???12000002?10000101000000000010010100000000000100000?100?00000001??00?1?000000?0????1000?????0?????1?1??????????????????0?????????…
3_Corytophanes_hernandesii_23125_G12_mito 0000000011110000000010?10110000101000100100000011100111021000?0?00000100121110?001?00001100???02000000001000100010100110101000000000000001?100100010000000000011?00000000??00010010020320?0000011010?000000?000020040000000000000000012000002?10000101000002000000000100000000000100000?1001100000010100?1?000100?0????0000?1???0?????1?1??01??????????????0?????????…
4_Corytophanes_hernandesii_G1_G11_mito 0000000011110000000010?10110000101000100100000011100111021000?0?00000100121110?001?00001100???02000000001000100010100110101000000000000001?100100010000000000011?00000000??00010010020320?0000011010?000000?000020040000000000000000012000002?10000101000002000000000100000000000100000?1001100000010100?1?000100?0????0000?1???0?????1?1??01??????????????0????????????…
5_Corytophanes_cristatus_533224_G5_mito 0000000011111000000010?10110000101000100100000011100111021000?0?10000100121110?001?00001100???02000000001000100010100110101100000000000001?100100010000000000011?00000000??00010010020320?0000011010?000000?000020040000000000000000012000002?10000101000002000000000100000000000100000?100110000001?100???000100?0????0000?????0?????1?1??????????????????0???????????…
6_Corytophanes_cristatus_DL1221_G9_mito 0000000011111000000010?10110000101000100100000011100111021000?0?10000100121110?001?00001100???02000000001000100010100110101100000000000001?100100010000000000011?00000000??00010010020320?0000011010?000000?000020040000000000000000012000002?10000101000002000000000100000000000100000?100110000001?100???000100?0????0000?????0?????1?1??????????????????0???????????…
7_AF528717_Corytophanes_cristatus_ND1ND2 0000000011111000000010?10110000101000100100000011100111021000?0?10000100121110?001?00001100???02000000001000100010100110101100000000000001?100100010000000000011?00000000??00010010020320?0000011010?000000?000020040000000000000000012000002?10000101000002000000000100000000000100000?100110000001?100???000100?0????0000?????0?????1?1??????????????????0??????????…
8_Corytophanes_cristatus_CRVA3310_G7_mito 0000000011111000000010?10110000101000100100000011100111021000?0?10000100121110?001?00001100???02000000001000100010100110101100000000000001?100100010000000000011?00000000??00010010020320?0000011010?000000?000020040000000000000000012000002?10000101000002000000000100000000000100000?100110000001?100???000100?0????0000?????0?????1?1??????????????????0?????????…
9_AF528718_Corytophanes_percarinatus_ND1ND2 0000000011110000000010?10110000101000100100000011100111021000?0?10000100121110?001?00001100???02000000001000100010100110101000000000000001?100100010000000000011?00000000??00010010020320?0000011010?000000?000020040000000000000000012000002?10000101000002000000000100000000000100000?100110000001?100???000100?0????0000?????0?????1?1??????????????????0???????…
10_Corytophanes_percarinatus_CRVA1298_H3_mito 0000000011110000000010?10110000101000100100000011100111021000?0?10000100121110?001?00001100???02000000001000100010100110101000000000000001?100100010000000000011?00000000??00010010020320?0000011010?000000?000020040000000000000000012000002?10000101000002000000000100000000000100000?100110000001?100???000100?0????0000?????0?????1?1??????????????????0?????…
11_AF528716_Laemanctus_longipes_ND1ND2 1000010011110000000000301110000101000000100000011101111021000?0?00000101121022?000?000011001100100000000100010001010111010100001000000011001001000100000000?0011?10000000??00110010000?2120000011010?000000?000120040000000000000000012000002???0001010000020000???1010?00?00000??00000?1000???000110??0?1?000100?0????1000?????0?????1?1??????????????????0????????????…
12_Laemanctus_longipes_MVZ137673_H4_mito 1000010011110000000000301110000101000000100000011101111021000?0?00000101121022?000?000011001100100000000100010001010111010100001000000011001001000100000000?0011?10000000??00110010000?2120000011010?000000?000120040000000000000000012000002???0001010000020000???1010?00?00000??00000?1000???000110??0?1?000100?0????1000?????0?????1?1??????????????????0??????????…
13_Basiliscus_basiliscus_basiliscus_MVZ_137675_mito 1000010001110000000000300110000(01)01000000100000011000111021000?0?00000101121110?010?00001000???020000000001001000101001101010000000000001100000100010000000000010?00000000??0001001002002110011011010?00??00?000020040000000000000000012100002?010?0101000002000010010100000000000100000?1000000000010100?1?000000?0????0000?1???0?????1?1???????????????…
14_Basiliscus_plumifrons_MVZ_204068_F4_mito 1000000001110000000000300110000001000000100000110000111021000?0?00000101121112?000?00001010???020000000010001000101001110010000000000001100000100010000000000011?00000000??00110010010021000110110100000000?000020041000000000000000012100002?10000101000000000010010100000000000100000?100(01)00000001??00?1?000000?0????0000?????0?????1?1??????????????????0????…
15_Basiliscus_plumifrons_DL1826_H5_mito 1000000001110000000000300110000001000000100000110000111021000?0?00000101121112?000?00001010???020000000010001000101001110010000000000001100000100010000000000011?00000000??00110010010021000110110100000000?000020041000000000000000012100002?10000101000000000010010100000000000100000?100(01)00000001??00?1?000000?0????0000?????0?????1?1??????????????????0????????…
16_Basiliscus_plumifrons_13012_G4_mito 1000000001110000000000300110000001000000100000110000111021000?0?00000101121112?000?00001010???020000000010001000101001110010000000000001100000100010000000000011?00000000??00110010010021000110110100000000?000020041000000000000000012100002?10000101000000000010010100000000000100000?100(01)00000001??00?1?000000?0????0000?????0?????1?1??????????????????0?????????…
17_Basiliscus_vittatus_USNM_509526_F12_mito 10000000011100000000(01)031(01)11000000100000011000001(01)000011021000?0?00000101121112?000?00001010???0200000000100010001010111010100000000000011(01)01001000100000000?0011?00000000??00110010011021?0021011010000??00?0000200400000000000000???12100002?010?01010000000000?0010100000000000100000?100(01)00000001????????????????????????????0?????1?1???????????…
18_AB218883_Basiliscus_vittatus_mt 10000000011100000000(01)031(01)11000000100000011000001(01)000011021000?0?00000101121112?000?00001010???0200000000100010001010111010100000000000011(01)01001000100000000?0011?00000000??00110010011021?0021011010000??00?0000200400000000000000???12100002?010?01010000000000?0010100000000000100000?100(01)00000001????????????????????????????0?????1?1??????????????????0?…
19_Basiliscus_vittatus_USNM_326169_G3_mito 10000000011100000000(01)031(01)11000000100000011000001(01)000011021000?0?00000101121112?000?00001010???0200000000100010001010111010100000000000011(01)01001000100000000?0011?00000000??00110010011021?0021011010000??00?0000200400000000000000???12100002?010?01010000000000?0010100000000000100000?100(01)00000001????????????????????????????0?????1?1????????????…
20_Basiliscus_vittatus_259_G1_mito 10000000011100000000(01)031(01)11000000100000011000001(01)000011021000?0?00000101121112?000?00001010???0200000000100010001010111010100000000000011(01)01001000100000000?0011?00000000??00110010011021?0021011010000??00?0000200400000000000000???12100002?010?01010000000000?0010100000000000100000?100(01)00000001????????????????????????????0?????1?1??????????????????0?…
21_Basiliscus_vittatus_22024_F9_mito 10000000011100000000(01)031(01)11000000100000011000001(01)000011021000?0?00000101121112?000?00001010???0200000000100010001010111010100000000000011(01)01001000100000000?0011?00000000??00110010011021?0021011010000??00?0000200400000000000000???12100002?010?01010000000000?0010100000000000100000?100(01)00000001????????????????????????????0?????1?1??????????????????…
22_AF528721_Brachylophus_fasciatus_pick_ND1ND2 10(01)00(01)20111100000000003001000000010000(01)01000001(01)0000011011010?0?00001100110020000010000101010(01)010001000100001000101011101000010000000000000000100010000000000011?00000000?000010010020211000000110101000000?000020040000000000000000012101202?010?0101000002000001000100010000000000000?100010000001?100?1?000000?0????0000?1???0?????0?0??00????…
23_AF528738_Polychrus_marmoratus_pick_ND1ND2 100000(02)011111000000010?0?0?0000101000010100000011100011021010?0??000?1011?00300000000001110???010000?0??1000100000201110101000000000000101?100200?10000000000011?00000000??0001?010120?2120000011010000??00?100120040000000000000000012000012?1000010100000?000001001110002000010000000?100010100001??10?1?10???0?0????0000?1???0?????1?0??01??????????????????…
24_AF528748_Plica_plica_pick_ND1ND2 000000?000110000000010310110000101000000100000111000111021000?0?00001111120020000010000110011001000000010000100000100210101000000000000101?100100010000000000011?00000000??03011000120320?01???11010?000000?000020040000000000100000012000002?11000101000001000010000110011000011100000?100020000001??0????000?00?0?????000?1???0?????0?0??????????????????01?1111010101001…
25_AY297521_Sceloporus_olivaceus_ND1ND2 1010000011120000000010300100000101000010100000000001011021000?0?100001011200200000200201110100010000000010001000101002010000010100000001000000100010000000000011?00000000??00111000010121100100100100000000?000020030000000000000000012000102?1100010100000100001?011110011000011100000?100020000001??1??1?100100?0???01000?1???0?????0?0?????????????????1????????????…
26_DQ080222_Stenocercus_scapularis_pick_ND1ND2 000000001111(01)0000000(01)010010000010(01)000010100000110001111021000?0?000001011000200000100001000100010000000000001000001011101010000100000000000100100110000000000011?00000000??00111010120020?00000110100000000?000020040000000000000000012000002?0000110100000100001(01)00111?001000001100?00?100010000000?010?1?100?00?0????00000????0???0?1?0??00???????…
27_EU586754_Enyalioides_palpebralis_pick_ND1ND2 0000002011110000000010(01)000?0000101000000400100110000111021010?0?00000101100020000000000101011001000000001000100000101110001000000000000101?100100010000000000011200000000??00010010000020?00000110100000000?0000200400000000000000???12000002?100001010000010000110011000(01)1000001200000?100120000001000001?000000?0????0000?100000?00?0?0??01????????????…
28_EU747728_Anolis_carolinensis_ND1ND2 100000(12)1111210000000?0301100100101000000100000001100111001010?0?0000010110002001000000010001100100000000100110000010121100100000000000000001000000100000000?0011?00000000??0011?010120120?01???110101000000?001020040000000000000000012000002?100001010000030000?1001110002000000000000?100010000001?00011?010000?0????0000010000?????????????????????????0??????????…
29_KP091282_Urosaurus_nigricaudus_pick_ND1ND2 00100000111200000000001000?0000101000000100000110001011021000?0?000001101?00200000000000001???01000000011000100010100201000000000000000001?100000010000000100011?00000000??030??000121?20?0????11010?000000?001000030000000000000000012001?02?0100010100000100001?0011(01)0002000011100100?100010000001??0??1?100000?0???00000?1???0?????????????????????????????…
30_KP899459_Uta_stansburiana_pick_ND1ND2 1010000011110000000000101110000101000010100000110001011021000?0?000001111200220000100200100110000000000010001000101002110000010000000010000000200?100000000?0011?000?00000100111000010111200000110100000000?00002003000000000000000001200?????????????????????????????????????????00?00???????????????00?20100100?0???01000?????0?????????????????????????(02)????????…
31_Leiocephalus_schreibersi_R190698_H8_mito ???????????????????????????????????????????????????????????????????????????????????????????????????????????????????????????????????????????????????????????????????????????????????????????????????????????????????????????????????????????????????????????????????????????????????????????????????????????????????????????????????????????????????????????????????…
32_U82682_Gambelia_wislizenii_pick_ND1ND2 100000?0001100000000003(01)00?0100101000010100000100001111021000?0?000001011200200000100001010100010000000110001000101011101000010000000001000000200010000000000011?00000000??0011101002032110000011010?000000?000020040000000000100000012000002?1000110100000200000?010110010000011100000?100010000001??00?1?100000?0????0000010000?????0?0?????????????????2???????…
33_U82683_Hoplocercus_spinosus_pick_ND1ND2 0000002001110000000010111100000001000000400100110000111021010?0?000001011000200000100001010110010000?0001000100010101111001000000000000101?100102010001000100010?00000000??02011010000(01)20?00100110100000000?000120040000000000000000012000002?110?010100000100000100110000(01)000001100000?100120000000??00?1?000??????????0?00?0000?????????????????????????????…
34_U82685_Oplurus_cuvieri_pick_ND1ND2 0010000111110000000010300110000101000000100000010101111021010?0?000001021000200001100001001???010???000110001000101011101010010100000001000000100010000000100011?00000000??03011010100020?00010110100000000?0000200400000000000000000120000?2?00??01???????1??????????0???10???0?????????????????????00011?100??????????0?0?????0???0?0?0??11????????????????????????????…
35_U82687_Sauromalus_ater_pick_ND1ND2 100000?000110000010010300100000001000000100000110001111021000?0?000011011100(12)0000010000111011001000000011000100000101(12)100000010100000001000000(01)00010000000000010?00000000??00010010020221200010100100000?00?000120040000000000000000012000202?00001101000010000010000110010000001000000?100120000001?100?1?100000?0????1000?10??0?????0?0??00?????????????0?????…
36_AB266739_Leiocephalus_personatus_mt ????????????????????????????????????????????????????????????????????????????????????????????????????????????????????????????????????????????????????????????????????????????????????????????????????????????????????????????????????????????????????????????????????????????????????????????????????????????????????????????????????????????????????????????????????????…
37_AF049864_Leiocephalus_carinatus_pick_ND1ND2 00000001111100000000003001?0000101000000100000110001111021000?0?00000101100022000000000110011001000000011000100000101200100001000000000101?100100010000000000011?00000000??02111010120020?00000100100000000?0000200400000000000000???12000002?100?110100000100001?011100011010010100000?100110000001??1????000?00?0????000001???0?????0?0???????????????????????…
38_FJ975191_Brookesia_brygooi_pick_ND1ND2 000100201112020001010?300110000101?001003?0000011100011030010?0?0000130011?232011000020000001100000001??110011001010021?10000001000201100??100201?10000001????41?200?1000??02010?10101221201???100001000000?0001010401000000?000001101???????????????????????????????????????????????????????????????010?1?100010?0???00000?00??1????????????????????????????????????…
39_AF448745_Chamaeleo_chamaeleon_pick_ND1ND2 0001012011111200000011301110000100001100200100111100111040010?0?0000110211001102??000201000??101000001??010011001110121010100001000201100??000100010000001??0041?200?0000?00200?010101321201???11000?000000?2???1?0401000000?0?00011012100002?0101010100000200000102?0010031??0?0000000?100100100040?010?1?000000?0???00000?00001?????0?1?????????????????????????…
40_Laemanctus_serratus_no_molecular 1000010011110000000000311110000101000000100000011101111021000?0?00000101121022?000?0000110011001000000001000100010(01)0111010100001000000011001001000100000000?0011?10000000??00110010000?2120000011010?000000?000120040000000000000000012000002???0001010000020000???1010?00?00000??00000?1000???00011???0?1?000100?0????1000?????0?????1?1??????????????????0????????????…
41_Babibasiliscus_alxi_fos_no_molecular ??0?000011??0?????000?30?1?000010100?00010000001???1?110?1000?0?0000????????????????????????????????000?100010001010111010100000100000?11001001000100000000?0??1???0?0?00??0001001000002??00?00110100000000?0001200400??00000??000????2????????????????????????????????????????????????????????????????????????????????????????????????????????????????????????????????…
42_Geiseltaliellus_maarius_fos_no_molecular 100??0000111??000?00?0?????000??010?00??100000010000111?210?????????01011?1?2?00000000010001?001?000??????????00????0?????????0?????00????????1????0??????????11?0000?000??00011?10000?210000?01?0100????00?00??2004000000000?0000???120???????????????????20000???1010?0?00000?0100000?100?0?0000?1???????????????????????????????????????????????????????????????…
43_Aciprion_formosum_fos_no_molecular 000??00001110?000000003001?000??010000001000001100010110210?????000001011?002?00000000010?1???011000?0??????????????11????????0100000?0000?10??00010101000????1???00?1000??00110?00010021000110110100000000?0010200400000000000000???????????????????????????????????????????????????????????????????????????????????????????????????????????????????????????????????????…
44_Suzanniwana_patriciana_fos_no_molecular ?????????111?000?????????????????10????0????0?11000???1?200?0?0?????110?1?1?2001000?00???10??00??000????????????????01???????????????????????????????????????????????????????????10?020????0??????????????????????0400??0000????0???????????????????????????????????????????????????????????????????????????????????????????????????????????????????????????????????…
45_Isodontosaurus_gracilis_fos_no_molecular 000??0?00013100000000030?11000??010?00?01000001100001110210?????1??0011110002?00001000??000101010000??????????0???1002???0???00???0??00???????1????0??????????1??000?00????02010?1000010??0011011?1??????010000?100500000000000000?????????????????????????????????????????????????????????????????????????????????????????????????????????????????????????????????…
46_Afairiguana_avius_fos_no_molecular 100??0????11?000?000?03?????????0???0???????00????0???1021?10??????0010?10?02??????0?0??0?0??00??00???????0?1000????1?1??????????????????????????????????????????000?0?????????????????2??0????1??????0??0??000?200?00?00000?0000????12?00?02???0???010??0030000?1?11???00????0???00000??00010?000??????????????0?0??????????????????????????????????????????????????????…
;
END;
begin sets;
charset morpho_unordered = 1 2 3 4 5 6 7 8 9 10 11 12 13 14 15 16 17 18 19 20 21 22 23 24 25 26 27 28 29 30 31 32 33 34 35 36 37 38 39 40 41 42 43 44 45 46 47 48 49 50 51 52 53 54 55 56 57 58 59 60 61 62 63 64 65 66 67 68 69 70 71 72 73 74 75 76 77 78 79 80 81 82 83 84 85 86 87 88 89 90 91 92 93 94 95 96 97 98 99 100 101 102 103 104 105 106 107 108 109 110 111 112 113 114 115 116 117 118 119 120 …
charpartition by_Morpho = morpho_unordered:morpho_unordered;
end;
