# Supplementary material for: Sexual dimorphism, phenotypic integration, and the evolution of head structure in casque‐headed lizards
Source: Ecol Evol. 2017 Sep 25;7(21):8989–98. doi: 10.1002/ece3.3356 (PMC5689487; doi:10.1002/ece3.3356)
Supplement: Supplementary file 12 [file ECE3-7-8989-s004.nexus]

#NEXUS
[R-package APE, Tue May 23 14:31:30 2017]

BEGIN TAXA;
	DIMENSIONS NTAX = 29;
	TAXLABELS
		27_EU586754_Enyalioides_palpebralis_pick_ND1ND2
		33_U82683_Hoplocercus_spinosus_pick_ND1ND2
		45_Isodontosaurus_gracilis_fos_no_molecular
		43_Aciprion_formosum_fos_no_molecular
		44_Suzanniwana_patriciana_fos_no_molecular
		42_Geiseltaliellus_maarius_fos_no_molecular
		2_Basiliscus_galeritus_MVZ_226111_F2_mito
		1_Basiliscus_galeritus_218378_F3_updated
		16_Basiliscus_plumifrons_13012_G4_mito
		15_Basiliscus_plumifrons_DL1826_H5_mito
		14_Basiliscus_plumifrons_MVZ_204068_F4_mito
		13_Basiliscus_basiliscus_basiliscus_MVZ_137675_mito
		21_Basiliscus_vittatus_22024_F9_mito
		17_Basiliscus_vittatus_USNM_509526_F12_mito
		20_Basiliscus_vittatus_259_G1_mito
		19_Basiliscus_vittatus_USNM_326169_G3_mito
		18_AB218883_Basiliscus_vittatus_mt
		41_Babibasiliscus_alxi_fos_no_molecular
		40_Laemanctus_serratus_no_molecular
		11_AF528716_Laemanctus_longipes_ND1ND2
		12_Laemanctus_longipes_MVZ137673_H4_mito
		4_Corytophanes_hernandesii_G1_G11_mito
		3_Corytophanes_hernandesii_23125_G12_mito
		10_Corytophanes_percarinatus_CRVA1298_H3_mito
		9_AF528718_Corytophanes_percarinatus_ND1ND2
		6_Corytophanes_cristatus_DL1221_G9_mito
		5_Corytophanes_cristatus_533224_G5_mito
		7_AF528717_Corytophanes_cristatus_ND1ND2
		8_Corytophanes_cristatus_CRVA3310_G7_mito
	;
END;
BEGIN TREES;
	TRANSLATE
		1	27_EU586754_Enyalioides_palpebralis_pick_ND1ND2,
		2	33_U82683_Hoplocercus_spinosus_pick_ND1ND2,
		3	45_Isodontosaurus_gracilis_fos_no_molecular,
		4	43_Aciprion_formosum_fos_no_molecular,
		5	44_Suzanniwana_patriciana_fos_no_molecular,
		6	42_Geiseltaliellus_maarius_fos_no_molecular,
		7	2_Basiliscus_galeritus_MVZ_226111_F2_mito,
		8	1_Basiliscus_galeritus_218378_F3_updated,
		9	16_Basiliscus_plumifrons_13012_G4_mito,
		10	15_Basiliscus_plumifrons_DL1826_H5_mito,
		11	14_Basiliscus_plumifrons_MVZ_204068_F4_mito,
		12	13_Basiliscus_basiliscus_basiliscus_MVZ_137675_mito,
		13	21_Basiliscus_vittatus_22024_F9_mito,
		14	17_Basiliscus_vittatus_USNM_509526_F12_mito,
		15	20_Basiliscus_vittatus_259_G1_mito,
		16	19_Basiliscus_vittatus_USNM_326169_G3_mito,
		17	18_AB218883_Basiliscus_vittatus_mt,
		18	41_Babibasiliscus_alxi_fos_no_molecular,
		19	40_Laemanctus_serratus_no_molecular,
		20	11_AF528716_Laemanctus_longipes_ND1ND2,
		21	12_Laemanctus_longipes_MVZ137673_H4_mito,
		22	4_Corytophanes_hernandesii_G1_G11_mito,
		23	3_Corytophanes_hernandesii_23125_G12_mito,
		24	10_Corytophanes_percarinatus_CRVA1298_H3_mito,
		25	9_AF528718_Corytophanes_percarinatus_ND1ND2,
		26	6_Corytophanes_cristatus_DL1221_G9_mito,
		27	5_Corytophanes_cristatus_533224_G5_mito,
		28	7_AF528717_Corytophanes_cristatus_ND1ND2,
		29	8_Corytophanes_cristatus_CRVA3310_G7_mito
	;
	TREE * UNTITLED = [&R] ((1:50.960409,2:50.960409):39.526246,((3:10.206559,4:54.356559):1.561585,(5:27.31712,(6:17.352633,(((7:0.110201,8:0.110201):35.079183,((9:3.653281,(10:0.76118,11:0.76118):2.892101):20.799859,(12:20.966639,(13:2.57589,(14:1.159718,(15:0.412122,(16:0.325821,17:0.325821):0.086301):0.747596):1.416172):18.390749):3.486501):10.736243):23.994725,((18:1.559636,(19:5.637997,(20:0.40911,21:0.40911):5.228887):43.921639):5.777419,((22:0.104389,23:0.104389):25.878256,((24:1.08886,25:1.08886):11.285702,(26:3.82682,(27:3.10966,(28:2.418814,29:2.418814):0.690846):0.717161):8.547741):13.608084):29.35441):3.847054):5.168524):16.014487):9.151024):0.968511);
END;
