# Supplementary material for: Sexual dimorphism, phenotypic integration, and the evolution of head structure in casque‐headed lizards
Source: Ecol Evol. 2017 Sep 25;7(21):8989–98. doi: 10.1002/ece3.3356 (PMC5689487; doi:10.1002/ece3.3356)
Supplement: Supplementary file 13 [file ECE3-7-8989-s005.nexus]

#nexus

begin trees;

tree Corytophanidae_Fig_S2 = ((38_FJ975191_Brookesia_brygooi_pick_ND1ND2_age_0:51.682798,39_AF448745_Chamaeleo_chamaeleon_pick_ND1ND2_age_0:51.682798):76.917202,((37_AF049864_Leiocephalus_carinatus_pick_ND1ND2_age_0:42.001285,(31_Leiocephalus_schreibersi_R190698_H8_mito_age_0:24.615896,36_AB266739_Leiocephalus_personatus_mt_age_0:24.615896):17.385390):55.846238,(34_U82685_Oplurus_cuvieri_pick_ND1ND2_age_0:93.550843,((24_AF528748_Plica_plica_pick_ND1ND2_age_0:71.014585,26_DQ080222_Stenocercus_scapularis_pick_ND1ND2_age_0:71.014585):22.261965,((32_U82682_Gambelia_wislizenii_pick_ND1ND2_age_0:79.226744,(22_AF528721_Brachylophus_fasciatus_pick_ND1ND2_age_0:53.499384,35_U82687_Sauromalus_ater_pick_ND1ND2_age_0:53.499384):25.727361):13.401115,((30_KP899459_Uta_stansburiana_pick_ND1ND2_age_0:43.097723,(29_KP091282_Urosaurus_nigricaudus_pick_ND1ND2_age_0:38.224185,25_AY297521_Sceloporus_olivaceus_ND1ND2_age_0:38.224185):4.873539):49.057446,((23_AF528738_Polychrus_marmoratus_pick_ND1ND2_age_0:69.609536,(28_EU747728_Anolis_carolinensis_ND1ND2_age_0:57.682136,46_Afairiguana_avius_fos_no_molecular_age_53.05:4.632136):11.927399):21.725503,((27_EU586754_Enyalioides_palpebralis_pick_ND1ND2_age_0:50.960409,33_U82683_Hoplocercus_spinosus_pick_ND1ND2_age_0:50.960409):39.526246,((45_Isodontosaurus_gracilis_fos_no_molecular_age_77.75:10.206559,43_Aciprion_formosum_fos_no_molecular_age_33.6:54.356559):1.561585,(44_Suzanniwana_patriciana_fos_no_molecular_age_53.05:27.317120,(42_Geiseltaliellus_maarius_fos_no_molecular_age_47:17.352633,(((2_Basiliscus_galeritus_MVZ_226111_F2_mito_age_0:0.110201,1_Basiliscus_galeritus_218378_F3_updated_age_0:0.110201):35.079183,((16_Basiliscus_plumifrons_13012_G4_mito_age_0:3.653281,(15_Basiliscus_plumifrons_DL1826_H5_mito_age_0:0.761180,14_Basiliscus_plumifrons_MVZ_204068_F4_mito_age_0:0.761180):2.892101):20.799859,(13_Basiliscus_basiliscus_basiliscus_MVZ_137675_mito_age_0:20.966639,(21_Basiliscus_vittatus_22024_F9_mito_age_0:2.575890,(17_Basiliscus_vittatus_USNM_509526_F12_mito_age_0:1.159718,(20_Basiliscus_vittatus_259_G1_mito_age_0:0.412122,(19_Basiliscus_vittatus_USNM_326169_G3_mito_age_0:0.325821,18_AB218883_Basiliscus_vittatus_mt_age_0:0.325821):0.086301):0.747596):1.416172):18.390749):3.486501):10.736243):23.994725,((41_Babibasiliscus_alxi_fos_no_molecular_age_48:1.559636,(40_Laemanctus_serratus_no_molecular_age_0:5.637997,(11_AF528716_Laemanctus_longipes_ND1ND2_age_0:0.409110,12_Laemanctus_longipes_MVZ137673_H4_mito_age_0:0.409110):5.228887):43.921639):5.777419,((4_Corytophanes_hernandesii_G1_G11_mito_age_0:0.104389,3_Corytophanes_hernandesii_23125_G12_mito_age_0:0.104389):25.878256,((10_Corytophanes_percarinatus_CRVA1298_H3_mito_age_0:1.088860,9_AF528718_Corytophanes_percarinatus_ND1ND2_age_0:1.088860):11.285702,(6_Corytophanes_cristatus_DL1221_G9_mito_age_0:3.826820,(5_Corytophanes_cristatus_533224_G5_mito_age_0:3.109660,(7_AF528717_Corytophanes_cristatus_ND1ND2_age_0:2.418814,8_Corytophanes_cristatus_CRVA3310_G7_mito_age_0:2.418814):0.690846):0.717161):8.547741):13.608084):29.354410):3.847054):5.168524):16.014487):9.151024):0.968511):0.848384):0.820130):0.472691):0.648691):0.274292):4.296680)Pleurodonta:30.752477)Iguania;

End;
