# Supplementary material for: Sexual dimorphism, phenotypic integration, and the evolution of head structure in casque‐headed lizards
Source: Ecol Evol. 2017 Sep 25;7(21):8989–98. doi: 10.1002/ece3.3356 (PMC5689487; doi:10.1002/ece3.3356)
Supplement: Supplementary file 14 [file ECE3-7-8989-s006.tree]

#nexus

begin trees;

tree rep3BEST_1 = ((38_FJ975191_Brookesia_brygooi_pick_ND1ND2_age_0:45.115783,39_AF448745_Chamaeleo_chamaeleon_pick_ND1ND2_age_0:45.115783):83.484217,((37_AF049864_Leiocephalus_carinatus_pick_ND1ND2_age_0:73.342624,(31_Leiocephalus_schreibersi_R190698_H8_mito_age_0:47.453152,36_AB266739_Leiocephalus_personatus_mt_age_0:47.453152):25.889472):27.701935,(34_U82685_Oplurus_cuvieri_pick_ND1ND2_age_0:96.435872,((24_AF528748_Plica_plica_pick_ND1ND2_age_0:74.818392,26_DQ080222_Stenocercus_scapularis_pick_ND1ND2_age_0:74.818392):21.300519,((32_U82682_Gambelia_wislizenii_pick_ND1ND2_age_0:87.662188,(22_AF528721_Brachylophus_fasciatus_pick_ND1ND2_age_0:64.640669,35_U82687_Sauromalus_ater_pick_ND1ND2_age_0:64.640669):23.021518):7.682177,((30_KP899459_Uta_stansburiana_pick_ND1ND2_age_0:49.337157,(29_KP091282_Urosaurus_nigricaudus_pick_ND1ND2_age_0:43.528525,25_AY297521_Sceloporus_olivaceus_ND1ND2_age_0:43.528525):5.808632):45.393895,((23_AF528738_Polychrus_marmoratus_pick_ND1ND2_age_0:71.922712,(28_EU747728_Anolis_carolinensis_ND1ND2_age_0:58.760586,46_Afairiguana_avius_fos_no_molecular_age_53.05:5.710586):13.162125):21.719932,((27_EU586754_Enyalioides_palpebralis_pick_ND1ND2_age_0:58.355564,33_U82683_Hoplocercus_spinosus_pick_ND1ND2_age_0:58.355564):34.172550,((45_Isodontosaurus_gracilis_fos_no_molecular_age_77.75:11.522750,43_Aciprion_formosum_fos_no_molecular_age_33.6:55.672750):1.993310,(44_Suzanniwana_patriciana_fos_no_molecular_age_53.05:30.706377,(42_Geiseltaliellus_maarius_fos_no_molecular_age_47:27.650542,(((2_Basiliscus_galeritus_MVZ_226111_F2_mito_age_0:0.199531,1_Basiliscus_galeritus_218378_F3_updated_age_0:0.199531):53.797637,((16_Basiliscus_plumifrons_13012_G4_mito_age_0:7.261269,(15_Basiliscus_plumifrons_DL1826_H5_mito_age_0:1.564760,14_Basiliscus_plumifrons_MVZ_204068_F4_mito_age_0:1.564760):5.696508):33.639249,(13_Basiliscus_basiliscus_basiliscus_MVZ_137675_mito_age_0:35.158038,(21_Basiliscus_vittatus_22024_F9_mito_age_0:4.031644,(17_Basiliscus_vittatus_USNM_509526_F12_mito_age_0:1.758146,(20_Basiliscus_vittatus_259_G1_mito_age_0:0.612095,(19_Basiliscus_vittatus_USNM_326169_G3_mito_age_0:0.482684,18_AB218883_Basiliscus_vittatus_mt_age_0:0.482684):0.129411):1.146051):2.273498):31.126394):5.742480):13.096650):15.144797,((41_Babibasiliscus_alxi_fos_no_molecular_age_48:3.478082,(40_Laemanctus_serratus_no_molecular_age_0:9.409493,(11_AF528716_Laemanctus_longipes_ND1ND2_age_0:0.787941,12_Laemanctus_longipes_MVZ137673_H4_mito_age_0:0.787941):8.621552):42.068590):11.396574,((4_Corytophanes_hernandesii_G1_G11_mito_age_0:0.159009,3_Corytophanes_hernandesii_23125_G12_mito_age_0:0.159009):35.715813,((10_Corytophanes_percarinatus_CRVA1298_H3_mito_age_0:1.783352,9_AF528718_Corytophanes_percarinatus_ND1ND2_age_0:1.783352):16.821100,(6_Corytophanes_cristatus_DL1221_G9_mito_age_0:5.798860,(5_Corytophanes_cristatus_533224_G5_mito_age_0:4.661806,(7_AF528717_Corytophanes_cristatus_ND1ND2_age_0:3.601872,8_Corytophanes_cristatus_CRVA3310_G7_mito_age_0:3.601872):1.059934):1.137054):12.805591):17.270370):26.999834):6.267310):5.508576):9.105835):7.509683):1.262055):1.114529):1.088408):0.613313):0.774546):0.316961):4.608687)Pleurodonta:27.555441)Iguania;
tree rep3BEST_2 = ((38_FJ975191_Brookesia_brygooi_pick_ND1ND2_age_0:47.486538,39_AF448745_Chamaeleo_chamaeleon_pick_ND1ND2_age_0:47.486538):81.113462,((37_AF049864_Leiocephalus_carinatus_pick_ND1ND2_age_0:43.927324,(31_Leiocephalus_schreibersi_R190698_H8_mito_age_0:25.687541,36_AB266739_Leiocephalus_personatus_mt_age_0:25.687541):18.239783):55.072928,(34_U82685_Oplurus_cuvieri_pick_ND1ND2_age_0:94.765210,((24_AF528748_Plica_plica_pick_ND1ND2_age_0:72.431368,26_DQ080222_Stenocercus_scapularis_pick_ND1ND2_age_0:72.431368):22.059276,((32_U82682_Gambelia_wislizenii_pick_ND1ND2_age_0:84.240924,(22_AF528721_Brachylophus_fasciatus_pick_ND1ND2_age_0:59.822658,35_U82687_Sauromalus_ater_pick_ND1ND2_age_0:59.822658):24.418267):9.589760,((30_KP899459_Uta_stansburiana_pick_ND1ND2_age_0:46.318348,(29_KP091282_Urosaurus_nigricaudus_pick_ND1ND2_age_0:41.146607,25_AY297521_Sceloporus_olivaceus_ND1ND2_age_0:41.146607):5.171742):47.007772,((23_AF528738_Polychrus_marmoratus_pick_ND1ND2_age_0:70.773493,(28_EU747728_Anolis_carolinensis_ND1ND2_age_0:58.247957,46_Afairiguana_avius_fos_no_molecular_age_53.05:5.197957):12.525535):21.663257,((27_EU586754_Enyalioides_palpebralis_pick_ND1ND2_age_0:53.695950,33_U82683_Hoplocercus_spinosus_pick_ND1ND2_age_0:53.695950):37.818139,((45_Isodontosaurus_gracilis_fos_no_molecular_age_77.75:10.969885,43_Aciprion_formosum_fos_no_molecular_age_33.6:55.119885):1.735633,(44_Suzanniwana_patriciana_fos_no_molecular_age_53.05:29.304744,(42_Geiseltaliellus_maarius_fos_no_molecular_age_47:23.095966,(((2_Basiliscus_galeritus_MVZ_226111_F2_mito_age_0:0.156937,1_Basiliscus_galeritus_218378_F3_updated_age_0:0.156937):46.289471,((16_Basiliscus_plumifrons_13012_G4_mito_age_0:5.433932,(15_Basiliscus_plumifrons_DL1826_H5_mito_age_0:1.153615,14_Basiliscus_plumifrons_MVZ_204068_F4_mito_age_0:1.153615):4.280317):28.700013,(13_Basiliscus_basiliscus_basiliscus_MVZ_137675_mito_age_0:29.461498,(21_Basiliscus_vittatus_22024_F9_mito_age_0:3.646660,(17_Basiliscus_vittatus_USNM_509526_F12_mito_age_0:1.645031,(20_Basiliscus_vittatus_259_G1_mito_age_0:0.586076,(19_Basiliscus_vittatus_USNM_326169_G3_mito_age_0:0.463717,18_AB218883_Basiliscus_vittatus_mt_age_0:0.463717):0.122359):1.058955):2.001629):25.814838):4.672446):12.312463):18.400226,((41_Babibasiliscus_alxi_fos_no_molecular_age_48:2.620705,(40_Laemanctus_serratus_no_molecular_age_0:7.550826,(11_AF528716_Laemanctus_longipes_ND1ND2_age_0:0.592135,12_Laemanctus_longipes_MVZ137673_H4_mito_age_0:0.592135):6.958691):43.069878):9.062289,((4_Corytophanes_hernandesii_G1_G11_mito_age_0:0.140124,3_Corytophanes_hernandesii_23125_G12_mito_age_0:0.140124):32.211023,((10_Corytophanes_percarinatus_CRVA1298_H3_mito_age_0:1.513215,9_AF528718_Corytophanes_percarinatus_ND1ND2_age_0:1.513215):14.913110,(6_Corytophanes_cristatus_DL1221_G9_mito_age_0:5.280437,(5_Corytophanes_cristatus_533224_G5_mito_age_0:4.307040,(7_AF528717_Corytophanes_cristatus_ND1ND2_age_0:3.358658,8_Corytophanes_cristatus_CRVA3310_G7_mito_age_0:3.358658):0.948382):0.973397):11.145887):15.924823):27.331846):5.163641):5.249331):12.258779):8.100774):1.058571):0.922660):0.889371):0.504564):0.659960):0.274566):4.235042)Pleurodonta:29.599748)Iguania;
tree rep3BEST_3 = ((38_FJ975191_Brookesia_brygooi_pick_ND1ND2_age_0:51.682798,39_AF448745_Chamaeleo_chamaeleon_pick_ND1ND2_age_0:51.682798):76.917202,((37_AF049864_Leiocephalus_carinatus_pick_ND1ND2_age_0:42.001285,(31_Leiocephalus_schreibersi_R190698_H8_mito_age_0:24.615896,36_AB266739_Leiocephalus_personatus_mt_age_0:24.615896):17.385390):55.846238,(34_U82685_Oplurus_cuvieri_pick_ND1ND2_age_0:93.550843,((24_AF528748_Plica_plica_pick_ND1ND2_age_0:71.014585,26_DQ080222_Stenocercus_scapularis_pick_ND1ND2_age_0:71.014585):22.261965,((32_U82682_Gambelia_wislizenii_pick_ND1ND2_age_0:79.226744,(22_AF528721_Brachylophus_fasciatus_pick_ND1ND2_age_0:53.499384,35_U82687_Sauromalus_ater_pick_ND1ND2_age_0:53.499384):25.727361):13.401115,((30_KP899459_Uta_stansburiana_pick_ND1ND2_age_0:43.097723,(29_KP091282_Urosaurus_nigricaudus_pick_ND1ND2_age_0:38.224185,25_AY297521_Sceloporus_olivaceus_ND1ND2_age_0:38.224185):4.873539):49.057446,((23_AF528738_Polychrus_marmoratus_pick_ND1ND2_age_0:69.609536,(28_EU747728_Anolis_carolinensis_ND1ND2_age_0:57.682136,46_Afairiguana_avius_fos_no_molecular_age_53.05:4.632136):11.927399):21.725503,((27_EU586754_Enyalioides_palpebralis_pick_ND1ND2_age_0:50.960409,33_U82683_Hoplocercus_spinosus_pick_ND1ND2_age_0:50.960409):39.526246,((45_Isodontosaurus_gracilis_fos_no_molecular_age_77.75:10.206559,43_Aciprion_formosum_fos_no_molecular_age_33.6:54.356559):1.561585,(44_Suzanniwana_patriciana_fos_no_molecular_age_53.05:27.317120,(42_Geiseltaliellus_maarius_fos_no_molecular_age_47:17.352633,(((2_Basiliscus_galeritus_MVZ_226111_F2_mito_age_0:0.110201,1_Basiliscus_galeritus_218378_F3_updated_age_0:0.110201):35.079183,((16_Basiliscus_plumifrons_13012_G4_mito_age_0:3.653281,(15_Basiliscus_plumifrons_DL1826_H5_mito_age_0:0.761180,14_Basiliscus_plumifrons_MVZ_204068_F4_mito_age_0:0.761180):2.892101):20.799859,(13_Basiliscus_basiliscus_basiliscus_MVZ_137675_mito_age_0:20.966639,(21_Basiliscus_vittatus_22024_F9_mito_age_0:2.575890,(17_Basiliscus_vittatus_USNM_509526_F12_mito_age_0:1.159718,(20_Basiliscus_vittatus_259_G1_mito_age_0:0.412122,(19_Basiliscus_vittatus_USNM_326169_G3_mito_age_0:0.325821,18_AB218883_Basiliscus_vittatus_mt_age_0:0.325821):0.086301):0.747596):1.416172):18.390749):3.486501):10.736243):23.994725,((41_Babibasiliscus_alxi_fos_no_molecular_age_48:1.559636,(40_Laemanctus_serratus_no_molecular_age_0:5.637997,(11_AF528716_Laemanctus_longipes_ND1ND2_age_0:0.409110,12_Laemanctus_longipes_MVZ137673_H4_mito_age_0:0.409110):5.228887):43.921639):5.777419,((4_Corytophanes_hernandesii_G1_G11_mito_age_0:0.104389,3_Corytophanes_hernandesii_23125_G12_mito_age_0:0.104389):25.878256,((10_Corytophanes_percarinatus_CRVA1298_H3_mito_age_0:1.088860,9_AF528718_Corytophanes_percarinatus_ND1ND2_age_0:1.088860):11.285702,(6_Corytophanes_cristatus_DL1221_G9_mito_age_0:3.826820,(5_Corytophanes_cristatus_533224_G5_mito_age_0:3.109660,(7_AF528717_Corytophanes_cristatus_ND1ND2_age_0:2.418814,8_Corytophanes_cristatus_CRVA3310_G7_mito_age_0:2.418814):0.690846):0.717161):8.547741):13.608084):29.354410):3.847054):5.168524):16.014487):9.151024):0.968511):0.848384):0.820130):0.472691):0.648691):0.274292):4.296680)Pleurodonta:30.752477)Iguania;
tree rep3BEST_4 = ((38_FJ975191_Brookesia_brygooi_pick_ND1ND2_age_0:53.074452,39_AF448745_Chamaeleo_chamaeleon_pick_ND1ND2_age_0:53.074452):75.525548,((37_AF049864_Leiocephalus_carinatus_pick_ND1ND2_age_0:42.594885,(31_Leiocephalus_schreibersi_R190698_H8_mito_age_0:25.054774,36_AB266739_Leiocephalus_personatus_mt_age_0:25.054774):17.540111):54.748753,(34_U82685_Oplurus_cuvieri_pick_ND1ND2_age_0:92.977227,((24_AF528748_Plica_plica_pick_ND1ND2_age_0:70.506801,26_DQ080222_Stenocercus_scapularis_pick_ND1ND2_age_0:70.506801):22.192420,((32_U82682_Gambelia_wislizenii_pick_ND1ND2_age_0:77.588698,(22_AF528721_Brachylophus_fasciatus_pick_ND1ND2_age_0:51.859776,35_U82687_Sauromalus_ater_pick_ND1ND2_age_0:51.859776):25.728922):14.456225,((30_KP899459_Uta_stansburiana_pick_ND1ND2_age_0:41.835968,(29_KP091282_Urosaurus_nigricaudus_pick_ND1ND2_age_0:37.054741,25_AY297521_Sceloporus_olivaceus_ND1ND2_age_0:37.054741):4.781227):49.738462,((23_AF528738_Polychrus_marmoratus_pick_ND1ND2_age_0:68.734347,(28_EU747728_Anolis_carolinensis_ND1ND2_age_0:57.241327,46_Afairiguana_avius_fos_no_molecular_age_53.05:4.191327):11.493020):22.030744,((27_EU586754_Enyalioides_palpebralis_pick_ND1ND2_age_0:49.525182,33_U82683_Hoplocercus_spinosus_pick_ND1ND2_age_0:49.525182):40.409370,((45_Isodontosaurus_gracilis_fos_no_molecular_age_77.75:9.751169,43_Aciprion_formosum_fos_no_molecular_age_33.6:53.901169):1.493389,(44_Suzanniwana_patriciana_fos_no_molecular_age_53.05:26.376218,(42_Geiseltaliellus_maarius_fos_no_molecular_age_47:15.639220,(((2_Basiliscus_galeritus_MVZ_226111_F2_mito_age_0:0.098421,1_Basiliscus_galeritus_218378_F3_updated_age_0:0.098421):31.869596,((16_Basiliscus_plumifrons_13012_G4_mito_age_0:3.238127,(15_Basiliscus_plumifrons_DL1826_H5_mito_age_0:0.672638,14_Basiliscus_plumifrons_MVZ_204068_F4_mito_age_0:0.672638):2.565489):18.651750,(13_Basiliscus_basiliscus_basiliscus_MVZ_137675_mito_age_0:18.730039,(21_Basiliscus_vittatus_22024_F9_mito_age_0:2.288482,(17_Basiliscus_vittatus_USNM_509526_F12_mito_age_0:1.028328,(20_Basiliscus_vittatus_259_G1_mito_age_0:0.364777,(19_Basiliscus_vittatus_USNM_326169_G3_mito_age_0:0.288267,18_AB218883_Basiliscus_vittatus_mt_age_0:0.288267):0.076510):0.663551):1.260154):16.441557):3.159838):10.078140):25.728058,((41_Babibasiliscus_alxi_fos_no_molecular_age_48:1.317735,(40_Laemanctus_serratus_no_molecular_age_0:5.105733,(11_AF528716_Laemanctus_longipes_ND1ND2_age_0:0.362773,12_Laemanctus_longipes_MVZ137673_H4_mito_age_0:0.362773):4.742959):44.212003):4.944233,((4_Corytophanes_hernandesii_G1_G11_mito_age_0:0.093515,3_Corytophanes_hernandesii_23125_G12_mito_age_0:0.093515):23.776918,((10_Corytophanes_percarinatus_CRVA1298_H3_mito_age_0:0.965679,9_AF528718_Corytophanes_percarinatus_ND1ND2_age_0:0.965679):10.150961,(6_Corytophanes_cristatus_DL1221_G9_mito_age_0:3.390340,(5_Corytophanes_cristatus_533224_G5_mito_age_0:2.750327,(7_AF528717_Corytophanes_cristatus_ND1ND2_age_0:2.136903,8_Corytophanes_cristatus_CRVA3310_G7_mito_age_0:2.136903):0.613424):0.640013):7.726301):12.753792):30.391536):3.434107):4.943145):16.786998):9.568339):0.939995):0.830538):0.809339):0.470495):0.654297):0.278006):4.366412)Pleurodonta:31.256362)Iguania;
tree rep3BEST_5 = ((38_FJ975191_Brookesia_brygooi_pick_ND1ND2_age_0:53.306863,39_AF448745_Chamaeleo_chamaeleon_pick_ND1ND2_age_0:53.306863):75.293137,((37_AF049864_Leiocephalus_carinatus_pick_ND1ND2_age_0:42.701665,(31_Leiocephalus_schreibersi_R190698_H8_mito_age_0:25.133703,36_AB266739_Leiocephalus_personatus_mt_age_0:25.133703):17.567962):54.546571,(34_U82685_Oplurus_cuvieri_pick_ND1ND2_age_0:92.868502,((24_AF528748_Plica_plica_pick_ND1ND2_age_0:70.408862,26_DQ080222_Stenocercus_scapularis_pick_ND1ND2_age_0:70.408862):22.180922,((32_U82682_Gambelia_wislizenii_pick_ND1ND2_age_0:77.303568,(22_AF528721_Brachylophus_fasciatus_pick_ND1ND2_age_0:51.587423,35_U82687_Sauromalus_ater_pick_ND1ND2_age_0:51.587423):25.716146):14.630847,((30_KP899459_Uta_stansburiana_pick_ND1ND2_age_0:41.603983,(29_KP091282_Urosaurus_nigricaudus_pick_ND1ND2_age_0:36.839611,25_AY297521_Sceloporus_olivaceus_ND1ND2_age_0:36.839611):4.764372):49.860241,((23_AF528738_Polychrus_marmoratus_pick_ND1ND2_age_0:68.563201,(28_EU747728_Anolis_carolinensis_ND1ND2_age_0:57.158391,46_Afairiguana_avius_fos_no_molecular_age_53.05:4.108391):11.404810):22.093547,((27_EU586754_Enyalioides_palpebralis_pick_ND1ND2_age_0:49.247058,33_U82683_Hoplocercus_spinosus_pick_ND1ND2_age_0:49.247058):40.582429,((45_Isodontosaurus_gracilis_fos_no_molecular_age_77.75:9.663955,43_Aciprion_formosum_fos_no_molecular_age_33.6:53.813955):1.480872,(44_Suzanniwana_patriciana_fos_no_molecular_age_53.05:26.205462,(42_Geiseltaliellus_maarius_fos_no_molecular_age_47:15.370267,(((2_Basiliscus_galeritus_MVZ_226111_F2_mito_age_0:0.096602,1_Basiliscus_galeritus_218378_F3_updated_age_0:0.096602):31.361844,((16_Basiliscus_plumifrons_13012_G4_mito_age_0:3.174860,(15_Basiliscus_plumifrons_DL1826_H5_mito_age_0:0.659211,14_Basiliscus_plumifrons_MVZ_204068_F4_mito_age_0:0.659211):2.515649):18.317552,(13_Basiliscus_basiliscus_basiliscus_MVZ_137675_mito_age_0:18.384154,(21_Basiliscus_vittatus_22024_F9_mito_age_0:2.244289,(17_Basiliscus_vittatus_USNM_509526_F12_mito_age_0:1.008164,(20_Basiliscus_vittatus_259_G1_mito_age_0:0.357525,(19_Basiliscus_vittatus_USNM_326169_G3_mito_age_0:0.282517,18_AB218883_Basiliscus_vittatus_mt_age_0:0.282517):0.075008):0.650639):1.236125):16.139865):3.108257):9.966035):26.013181,((41_Babibasiliscus_alxi_fos_no_molecular_age_48:1.282470,(40_Laemanctus_serratus_no_molecular_age_0:5.022840,(11_AF528716_Laemanctus_longipes_ND1ND2_age_0:0.355730,12_Laemanctus_longipes_MVZ137673_H4_mito_age_0:0.355730):4.667110):44.259631):4.820392,((4_Corytophanes_hernandesii_G1_G11_mito_age_0:0.091826,3_Corytophanes_hernandesii_23125_G12_mito_age_0:0.091826):23.440557,((10_Corytophanes_percarinatus_CRVA1298_H3_mito_age_0:0.946784,9_AF528718_Corytophanes_percarinatus_ND1ND2_age_0:0.946784):9.973616,(6_Corytophanes_cristatus_DL1221_G9_mito_age_0:3.323361,(5_Corytophanes_cristatus_533224_G5_mito_age_0:2.695287,(7_AF528717_Corytophanes_cristatus_ND1ND2_age_0:2.093775,8_Corytophanes_cristatus_CRVA3310_G7_mito_age_0:2.093775):0.601512):0.628074):7.597039):12.611983):30.570480):3.368766):4.898639):16.885195):9.639365):0.934660):0.827261):0.807476):0.470191):0.655368):0.278719):4.379734)Pleurodonta:31.351764)Iguania;

End;
