# Supplementary material for: Sexual dimorphism, phenotypic integration, and the evolution of head structure in casque‐headed lizards
Source: Ecol Evol. 2017 Sep 25;7(21):8989–98. doi: 10.1002/ece3.3356 (PMC5689487; doi:10.1002/ece3.3356)
Supplement: Supplementary file 15 [file ECE3-7-8989-s007.nexus]

#NEXUS 

Begin trees;  [Treefile saved Tuesday, May 23, 2017 at 2:45:20 PM Eastern Daylight Time]
[!>
>Processing TREES block from file:
>~/Desktop/Morphometrics_selected_3/R_analyses_geomorph_4/paper_geomorphometrics_paper/Draft_30/suppo
>rt_appendix_new/Corytophanidae_TPC_9_extant_species_chrono.nexus
>  Keeping: trees from file (replacing any trees already in memory)
>  1 tree read from file
>
>  Time used = 0.02 sec (CPU time = 0.02 sec)
]
	Translate
		1 bas_gal,
		2 bas_plu,
		3 bas_bas,
		4 bas_vit,
		5 lae_ser,
		6 lae_lon,
		7 cor_her,
		8 cor_per,
		9 cor_cri
		;
tree UNTITLED = [&R] ((1:35.189384,(2:24.453140,(3:20.966639,4:20.966639):3.486501):10.736243):23.994725,((5:5.637997,6:5.637997):49.699058,(7:25.982645,(8:12.374562,9:12.374561):13.608084):29.354410):3.847054):0;
End;
