# Supplementary material for: Sexual dimorphism, phenotypic integration, and the evolution of head structure in casque‐headed lizards
Source: Ecol Evol. 2017 Sep 25;7(21):8989–98. doi: 10.1002/ece3.3356 (PMC5689487; doi:10.1002/ece3.3356)
Supplement: Supplementary file 17 [file ECE3-7-8989-s009.TPS]

LM=12
1097.00000 928.00000
1257.00000 1083.00000
2172.00000 875.00000
1648.00000 1038.00000
1356.00000 1175.00000
2058.00000 1007.00000
1785.00000 1091.00000
1735.00000 1243.00000
1777.00000 1311.00000
1219.00000 1626.00000
1147.00000 1570.00000
1185.00000 1368.00000
IMAGE=102744 (3).JPG
ID=lae_lon_f_a_amn_744_mex_OAX
SCALE=0.003915
LM=12
885.00000 852.00000
999.00000 1152.00000
2119.00000 1137.00000
1473.00000 1201.00000
1109.00000 1292.00000
1948.00000 1254.00000
1584.00000 1289.00000
1504.00000 1471.00000
1519.00000 1539.00000
1116.00000 1676.00000
862.00000 1653.00000
892.00000 1456.00000
IMAGE=102745 (3).JPG
ID=lae_lon_f_a_amn_745_mex_OAX
SCALE=0.003299
LM=12
1158.00000 913.00000
1276.00000 1030.00000
1933.00000 962.00000
1572.00000 1019.00000
1360.00000 1099.00000
1865.00000 1034.00000
1667.00000 1049.00000
1625.00000 1171.00000
1663.00000 1209.00000
1219.00000 1330.00000
1162.00000 1319.00000
1185.00000 1228.00000
IMAGE=117849 (3).JPG
ID=lae_lon_f_a_uom_849_NNN_nnn
SCALE=0.005397
LM=12
1003.00000 871.00000
1120.00000 1019.00000
1865.00000 1072.00000
1500.00000 1099.00000
1265.00000 1159.00000
1785.00000 1125.00000
1557.00000 1148.00000
1527.00000 1300.00000
1542.00000 1334.00000
1109.00000 1444.00000
1052.00000 1437.00000
1086.00000 1285.00000
IMAGE=187739 (3).JPG
ID=lae_lon_f_a_kan_739_hon_COR
SCALE=0.004484
LM=12
1056.00000 1038.00000
1253.00000 1137.00000
2058.00000 1030.00000
1606.00000 1133.00000
1352.00000 1243.00000
1960.00000 1118.00000
1705.00000 1182.00000
1678.00000 1326.00000
1705.00000 1372.00000
1295.00000 1543.00000
1223.00000 1505.00000
1219.00000 1448.00000
IMAGE=206087 (3).JPG
ID=lae_lon_f_a_fmn_087_hon_NNN
SCALE=0.003834
LM=12
1249.00000 901.00000
1363.00000 1034.00000
2081.00000 947.00000
1641.00000 1045.00000
1432.00000 1118.00000
1963.00000 1061.00000
1709.00000 1083.00000
1690.00000 1232.00000
1637.00000 1273.00000
1272.00000 1368.00000
1181.00000 1353.00000
1219.00000 1243.00000
IMAGE=27529 (3).JPG
ID=lae_lon_f_a_kan_529_mex_VER
SCALE=0.005097
LM=12
1090.00000 939.00000
1314.00000 1102.00000
2149.00000 1220.00000
1629.00000 1148.00000
1360.00000 1209.00000
2047.00000 1262.00000
1739.00000 1228.00000
1686.00000 1399.00000
1697.00000 1456.00000
1147.00000 1543.00000
1063.00000 1520.00000
1101.00000 1444.00000
IMAGE=43937 (3).JPG
ID=lae_lon_f_a_car_937_GUA_nnn
SCALE=0.004520
LM=12
995.00000 928.00000
1238.00000 1178.00000
2062.00000 1076.00000
1587.00000 1175.00000
1356.00000 1277.00000
1975.00000 1163.00000
1739.00000 1213.00000
1667.00000 1376.00000
1682.00000 1425.00000
1223.00000 1623.00000
1151.00000 1585.00000
1185.00000 1452.00000
IMAGE=5213 (3).JPG
ID=lae_lon_f_a_fmn_213_hon_TIC
SCALE=0.003348
LM=12
1067.00000 859.00000
1295.00000 970.00000
2092.00000 958.00000
1705.00000 966.00000
1458.00000 1038.00000
2020.00000 1030.00000
1789.00000 1026.00000
1762.00000 1167.00000
1747.00000 1220.00000
1230.00000 1349.00000
1162.00000 1323.00000
1181.00000 1273.00000
IMAGE=57604 (3).JPG
ID=lae_lon_f_a_car_604_GUA_nnn
SCALE=0.004654
LM=12
851.00000 988.00000
1154.00000 1140.00000
2210.00000 1190.00000
1610.00000 1182.00000
1322.00000 1247.00000
2096.00000 1239.00000
1773.00000 1266.00000
1724.00000 1448.00000
1739.00000 1494.00000
1082.00000 1573.00000
1014.00000 1551.00000
1025.00000 1467.00000
IMAGE=57607 (3).JPG
ID=lae_lon_f_a_car_607_GUA_nnn
SCALE=0.003999
LM=12
1219.00000 920.00000
1363.00000 1038.00000
2130.00000 1095.00000
1663.00000 1087.00000
1386.00000 1163.00000
2013.00000 1167.00000
1747.00000 1148.00000
1705.00000 1311.00000
1743.00000 1368.00000
1208.00000 1452.00000
1166.00000 1418.00000
1208.00000 1334.00000
IMAGE=58265 (3).JPG
ID=lae_lon_f_a_car_265_GUA_nnn
SCALE=0.004222
LM=12
1192.00000 905.00000
1382.00000 1061.00000
1997.00000 1102.00000
1671.00000 1156.00000
1466.00000 1178.00000
1937.00000 1140.00000
1716.00000 1197.00000
1701.00000 1273.00000
1697.00000 1342.00000
1272.00000 1330.00000
1227.00000 1285.00000
1261.00000 1228.00000
IMAGE=58266 (3).JPG
ID=lae_lon_f_a_car_266_GUA_nnn
SCALE=0.004711
LM=12
1056.00000 783.00000
1265.00000 924.00000
2085.00000 783.00000
1625.00000 894.00000
1341.00000 1030.00000
2051.00000 859.00000
1758.00000 935.00000
1720.00000 1076.00000
1716.00000 1137.00000
1249.00000 1300.00000
1204.00000 1277.00000
1246.00000 1186.00000
IMAGE=59608 (3).JPG
ID=lae_lon_f_a_kan_608_gua_PET
SCALE=0.004484
LM=12
1219.00000 867.00000
1397.00000 996.00000
2054.00000 913.00000
1625.00000 988.00000
1462.00000 1064.00000
1963.00000 985.00000
1739.00000 1034.00000
1724.00000 1144.00000
1701.00000 1194.00000
1341.00000 1270.00000
1306.00000 1235.00000
1329.00000 1159.00000
IMAGE=74911 (3).JPG
ID=lae_lon_m_a_kan_911_mex_QUI
SCALE=0.004714
LM=12
1044.00000 962.00000
1208.00000 1038.00000
1884.00000 1064.00000
1504.00000 1038.00000
1341.00000 1106.00000
1800.00000 1118.00000
1603.00000 1095.00000
1557.00000 1190.00000
1534.00000 1254.00000
1147.00000 1376.00000
1109.00000 1326.00000
1170.00000 1228.00000
IMAGE=83032 (3).JPG
ID=lae_lon_m_a_uom_032_NNN_nnn
SCALE=0.005467
