# Supplementary material for: Sexual dimorphism, phenotypic integration, and the evolution of head structure in casque‐headed lizards
Source: Ecol Evol. 2017 Sep 25;7(21):8989–98. doi: 10.1002/ece3.3356 (PMC5689487; doi:10.1002/ece3.3356)
Supplement: Supplementary file 18 [file ECE3-7-8989-s010.TPS]

LM=12
1270.00000 1029.00000
1404.00000 1142.00000
1938.00000 1062.00000
1629.00000 1133.00000
1483.00000 1221.00000
1863.00000 1158.00000
1721.00000 1171.00000
1721.00000 1275.00000
1721.00000 1321.00000
1525.00000 1409.00000
1424.00000 1472.00000
1399.00000 1355.00000
IMAGE=101302 (3).JPG
ID=lae_ser_f_a_uom_302_NNN_nnn
SCALE=0.004695
LM=12
1362.00000 908.00000
1508.00000 1020.00000
2018.00000 912.00000
1667.00000 1033.00000
1521.00000 1150.00000
1972.00000 983.00000
1821.00000 1045.00000
1805.00000 1183.00000
1767.00000 1242.00000
1562.00000 1430.00000
1429.00000 1513.00000
1395.00000 1304.00000
IMAGE=104309 (3).JPG
ID=lae_ser_f_a_uom_309_NNN_nnn
SCALE=0.004453
LM=12
1291.00000 945.00000
1495.00000 995.00000
2030.00000 899.00000
1658.00000 1008.00000
1441.00000 1104.00000
1947.00000 987.00000
1784.00000 1041.00000
1738.00000 1167.00000
1729.00000 1221.00000
1475.00000 1350.00000
1324.00000 1417.00000
1320.00000 1238.00000
IMAGE=108804 (3).JPG
ID=lae_ser_f_a_uom_804_NNN_nnn
SCALE=0.004970
LM=12
1186.00000 1071.00000
1324.00000 1158.00000
1855.00000 1041.00000
1533.00000 1162.00000
1362.00000 1233.00000
1800.00000 1129.00000
1650.00000 1179.00000
1633.00000 1288.00000
1608.00000 1325.00000
1337.00000 1476.00000
1224.00000 1492.00000
1224.00000 1355.00000
IMAGE=108805 (3).JPG
ID=lae_ser_f_a_uom_805_NNN_nnn
SCALE=0.005373
LM=12
1307.00000 887.00000
1383.00000 1012.00000
2009.00000 1004.00000
1625.00000 1096.00000
1399.00000 1179.00000
1926.00000 1112.00000
1754.00000 1146.00000
1725.00000 1288.00000
1696.00000 1334.00000
1462.00000 1417.00000
1291.00000 1455.00000
1299.00000 1300.00000
IMAGE=110797 (3).JPG
ID=lae_ser_f_a_uom_797_NNN_nnn
SCALE=0.004805
LM=12
1295.00000 945.00000
1475.00000 1045.00000
2059.00000 933.00000
1767.00000 1033.00000
1537.00000 1129.00000
1997.00000 1050.00000
1859.00000 1087.00000
1821.00000 1217.00000
1800.00000 1279.00000
1546.00000 1396.00000
1395.00000 1442.00000
1395.00000 1279.00000
IMAGE=110798 (3).JPG
ID=lae_ser_f_a_uom_798_NNN_nnn
SCALE=0.004637
LM=12
1249.00000 887.00000
1337.00000 962.00000
2018.00000 920.00000
1571.00000 979.00000
1349.00000 1062.00000
1901.00000 995.00000
1692.00000 1025.00000
1663.00000 1150.00000
1654.00000 1221.00000
1458.00000 1350.00000
1307.00000 1438.00000
1282.00000 1254.00000
IMAGE=110799 (3).JPG
ID=lae_ser_f_a_uom_799_NNN_nnn
SCALE=0.004453
LM=12
1161.00000 920.00000
1287.00000 1071.00000
1880.00000 1091.00000
1554.00000 1091.00000
1341.00000 1146.00000
1796.00000 1158.00000
1633.00000 1142.00000
1600.00000 1254.00000
1571.00000 1304.00000
1333.00000 1384.00000
1207.00000 1442.00000
1203.00000 1271.00000
IMAGE=111103 (3).JPG
ID=lae_ser_f_a_uom_103_NNN_nnn
SCALE=0.005127
LM=12
1170.00000 711.00000
1324.00000 928.00000
1993.00000 903.00000
1612.00000 1000.00000
1366.00000 1079.00000
1909.00000 1033.00000
1729.00000 1037.00000
1700.00000 1179.00000
1696.00000 1229.00000
1383.00000 1334.00000
1186.00000 1401.00000
1199.00000 1183.00000
IMAGE=111104 (3).JPG
ID=lae_ser_f_a_uom_104_NNN_nnn
SCALE=0.004979
LM=12
1132.00000 832.00000
1278.00000 1016.00000
1930.00000 991.00000
1533.00000 1045.00000
1324.00000 1108.00000
1842.00000 1058.00000
1650.00000 1087.00000
1617.00000 1213.00000
1617.00000 1271.00000
1408.00000 1396.00000
1266.00000 1476.00000
1216.00000 1238.00000
IMAGE=111105 (3).JPG
ID=lae_ser_f_a_uom_105_NNN_nnn
SCALE=0.005267
LM=12
1333.00000 711.00000
1420.00000 912.00000
1997.00000 862.00000
1646.00000 933.00000
1445.00000 995.00000
1955.00000 941.00000
1771.00000 974.00000
1729.00000 1108.00000
1725.00000 1162.00000
1479.00000 1271.00000
1282.00000 1359.00000
1299.00000 1133.00000
IMAGE=111106 (3).JPG
ID=lae_ser_f_a_uom_106_NNN_nnn
SCALE=0.004834
LM=12
1178.00000 916.00000
1333.00000 1058.00000
1892.00000 954.00000
1558.00000 1075.00000
1383.00000 1142.00000
1846.00000 1037.00000
1663.00000 1075.00000
1633.00000 1200.00000
1633.00000 1238.00000
1429.00000 1405.00000
1320.00000 1467.00000
1303.00000 1267.00000
IMAGE=111107 (3).JPG
ID=lae_ser_f_a_uom_107_NNN_nnn
SCALE=0.005287
LM=12
1082.00000 832.00000
1303.00000 954.00000
1926.00000 1033.00000
1562.00000 1016.00000
1345.00000 1033.00000
1871.00000 1075.00000
1675.00000 1054.00000
1629.00000 1179.00000
1621.00000 1254.00000
1383.00000 1292.00000
1220.00000 1367.00000
1236.00000 1171.00000
IMAGE=111108 (3).JPG
ID=lae_ser_f_a_uom_108_NNN_nnn
SCALE=0.004514
LM=12
1270.00000 928.00000
1429.00000 1004.00000
1917.00000 1029.00000
1566.00000 1016.00000
1353.00000 1062.00000
1859.00000 1062.00000
1654.00000 1062.00000
1621.00000 1183.00000
1612.00000 1225.00000
1387.00000 1296.00000
1199.00000 1342.00000
1220.00000 1187.00000
IMAGE=111109 (3).JPG
ID=lae_ser_f_a_uom_109_NNN_nnn
SCALE=0.004902
LM=12
1082.00000 874.00000
1341.00000 1000.00000
2105.00000 1137.00000
1663.00000 1079.00000
1378.00000 1104.00000
1980.00000 1200.00000
1750.00000 1162.00000
1713.00000 1279.00000
1688.00000 1334.00000
1395.00000 1430.00000
1153.00000 1509.00000
1165.00000 1313.00000
IMAGE=111110 (3).JPG
ID=lae_ser_f_a_uom_110_NNN_nnn
SCALE=0.004269
LM=12
1228.00000 724.00000
1333.00000 866.00000
1942.00000 887.00000
1592.00000 916.00000
1416.00000 962.00000
1821.00000 1000.00000
1717.00000 983.00000
1679.00000 1079.00000
1667.00000 1133.00000
1420.00000 1204.00000
1274.00000 1259.00000
1291.00000 1075.00000
IMAGE=111111 (3).JPG
ID=lae_ser_f_a_uom_111_NNN_nnn
SCALE=0.004979
LM=12
1082.00000 807.00000
1245.00000 1054.00000
2110.00000 1012.00000
1608.00000 1142.00000
1316.00000 1233.00000
2030.00000 1137.00000
1788.00000 1192.00000
1738.00000 1367.00000
1738.00000 1446.00000
1287.00000 1597.00000
1132.00000 1622.00000
1174.00000 1363.00000
IMAGE=111112 (3).JPG
ID=lae_ser_f_a_uom_112_NNN_nnn
SCALE=0.003437
LM=12
1149.00000 736.00000
1312.00000 878.00000
2051.00000 924.00000
1575.00000 916.00000
1341.00000 970.00000
1959.00000 983.00000
1721.00000 983.00000
1679.00000 1104.00000
1675.00000 1158.00000
1383.00000 1259.00000
1207.00000 1334.00000
1207.00000 1100.00000
IMAGE=111113 (3).JPG
ID=lae_ser_f_a_uom_113_NNN_nnn
SCALE=0.004836
LM=12
1048.00000 1066.00000
1257.00000 1183.00000
2093.00000 1071.00000
1621.00000 1171.00000
1345.00000 1313.00000
1988.00000 1154.00000
1742.00000 1213.00000
1683.00000 1375.00000
1704.00000 1451.00000
1316.00000 1584.00000
1103.00000 1614.00000
1128.00000 1451.00000
IMAGE=1353 (3).JPG
ID=lae_ser_f_a_fmn_353_mex_COL
SCALE=0.003831
LM=12
986.00000 958.00000
1199.00000 1204.00000
2197.00000 1104.00000
1650.00000 1263.00000
1299.00000 1405.00000
2080.00000 1263.00000
1800.00000 1330.00000
1754.00000 1522.00000
1771.00000 1584.00000
1328.00000 1739.00000
1078.00000 1806.00000
1103.00000 1593.00000
IMAGE=153398 (3).JPG
ID=lae_ser_f_a_fmn_398_mex_YUC
SCALE=0.003250
LM=12
1136.00000 1008.00000
1303.00000 1154.00000
2084.00000 1066.00000
1625.00000 1175.00000
1366.00000 1284.00000
2034.00000 1167.00000
1767.00000 1225.00000
1742.00000 1384.00000
1734.00000 1459.00000
1412.00000 1580.00000
1207.00000 1664.00000
1203.00000 1472.00000
IMAGE=156393 (3).JPG
ID=lae_ser_m_j_amn_393_mex_YUC
SCALE=0.002823
LM=12
1249.00000 824.00000
1408.00000 954.00000
2022.00000 812.00000
1658.00000 895.00000
1533.00000 974.00000
2005.00000 883.00000
1805.00000 941.00000
1788.00000 1041.00000
1792.00000 1104.00000
1500.00000 1217.00000
1295.00000 1250.00000
1249.00000 1162.00000
IMAGE=299841 (3).JPG
ID=lae_ser_f_a_kan_841_mex_QUI
SCALE=0.004603
LM=12
1015.00000 745.00000
1128.00000 862.00000
1746.00000 849.00000
1408.00000 887.00000
1149.00000 962.00000
1679.00000 924.00000
1495.00000 949.00000
1454.00000 1066.00000
1450.00000 1121.00000
1236.00000 1200.00000
1069.00000 1267.00000
1061.00000 1096.00000
IMAGE=299842 (3).JPG
ID=lae_ser_f_a_kan_842_mex_QUI
SCALE=0.004695
LM=12
1307.00000 849.00000
1399.00000 949.00000
2072.00000 832.00000
1704.00000 962.00000
1433.00000 1050.00000
2001.00000 928.00000
1784.00000 1004.00000
1775.00000 1121.00000
1775.00000 1183.00000
1550.00000 1317.00000
1399.00000 1388.00000
1341.00000 1267.00000
IMAGE=299844 (3).JPG
ID=lae_ser_f_a_kan_844_mex_QUI
SCALE=0.004231
LM=12
1224.00000 862.00000
1328.00000 979.00000
1963.00000 954.00000
1533.00000 1012.00000
1345.00000 1083.00000
1876.00000 1033.00000
1679.00000 1071.00000
1663.00000 1175.00000
1658.00000 1225.00000
1424.00000 1330.00000
1236.00000 1355.00000
1199.00000 1162.00000
IMAGE=299845 (3).JPG
ID=lae_ser_f_a_kan_845_mex_CAM
SCALE=0.004881
LM=12
1186.00000 908.00000
1349.00000 1083.00000
2185.00000 924.00000
1663.00000 1037.00000
1378.00000 1183.00000
2068.00000 1037.00000
1813.00000 1087.00000
1788.00000 1233.00000
1780.00000 1313.00000
1408.00000 1405.00000
1136.00000 1442.00000
1157.00000 1300.00000
IMAGE=299846 (3).JPG
ID=lae_ser_f_a_kan_846_mex_CAM
SCALE=0.003846
LM=12
1065.00000 862.00000
1241.00000 1062.00000
1947.00000 1041.00000
1454.00000 1129.00000
1236.00000 1192.00000
1888.00000 1116.00000
1600.00000 1171.00000
1608.00000 1342.00000
1596.00000 1375.00000
1270.00000 1484.00000
1065.00000 1459.00000
1069.00000 1355.00000
IMAGE=40705 (3).JPG
ID=lae_ser_f_a_fmn_705_mex_YUC
SCALE=0.003861
LM=12
1069.00000 1037.00000
1295.00000 1137.00000
2043.00000 1112.00000
1617.00000 1154.00000
1333.00000 1233.00000
1930.00000 1221.00000
1729.00000 1208.00000
1692.00000 1338.00000
1692.00000 1417.00000
1358.00000 1509.00000
1128.00000 1563.00000
1111.00000 1409.00000
IMAGE=40706 (3).JPG
ID=lae_ser_f_a_fmn_706_mex_YUC
SCALE=0.003638
LM=12
1124.00000 745.00000
1320.00000 903.00000
1972.00000 887.00000
1575.00000 912.00000
1358.00000 991.00000
1880.00000 987.00000
1658.00000 983.00000
1663.00000 1104.00000
1663.00000 1171.00000
1353.00000 1296.00000
1149.00000 1384.00000
1178.00000 1158.00000
IMAGE=40707 (3).JPG
ID=lae_ser_f_a_fmn_707_mex_YUC
SCALE=0.004199
LM=12
1161.00000 966.00000
1312.00000 1112.00000
1967.00000 1062.00000
1504.00000 1142.00000
1333.00000 1213.00000
1871.00000 1158.00000
1658.00000 1162.00000
1658.00000 1254.00000
1658.00000 1334.00000
1404.00000 1463.00000
1228.00000 1538.00000
1245.00000 1359.00000
IMAGE=42956 (3).JPG
ID=lae_ser_f_a_amn_956_nnn_NNN
SCALE=0.003927
LM=12
1103.00000 887.00000
1291.00000 974.00000
1955.00000 820.00000
1571.00000 937.00000
1374.00000 1050.00000
1909.00000 916.00000
1717.00000 949.00000
1700.00000 1108.00000
1704.00000 1158.00000
1429.00000 1296.00000
1274.00000 1392.00000
1282.00000 1238.00000
IMAGE=49265 (3).JPG
ID=lae_ser_f_a_fmn_265_mex_YUC
SCALE=0.004124
LM=12
1224.00000 920.00000
1349.00000 1054.00000
2147.00000 1125.00000
1596.00000 1091.00000
1416.00000 1150.00000
2043.00000 1204.00000
1792.00000 1192.00000
1754.00000 1334.00000
1738.00000 1371.00000
1437.00000 1405.00000
1241.00000 1421.00000
1266.00000 1292.00000
IMAGE=49266 (3).JPG
ID=lae_ser_f_a_fmn_266_mex_YUC
SCALE=0.004026
LM=12
1074.00000 1000.00000
1236.00000 1104.00000
1980.00000 1075.00000
1466.00000 1062.00000
1324.00000 1171.00000
1901.00000 1162.00000
1663.00000 1146.00000
1650.00000 1275.00000
1650.00000 1338.00000
1349.00000 1501.00000
1111.00000 1559.00000
1128.00000 1380.00000
IMAGE=49268 (3).JPG
ID=lae_ser_f_a_fmn_268_mex_YUC
SCALE=0.003980
LM=12
1132.00000 987.00000
1199.00000 1062.00000
1976.00000 1100.00000
1508.00000 1096.00000
1262.00000 1146.00000
1851.00000 1200.00000
1629.00000 1167.00000
1600.00000 1275.00000
1596.00000 1334.00000
1291.00000 1363.00000
1120.00000 1384.00000
1132.00000 1296.00000
IMAGE=49269 (3).JPG
ID=lae_ser_f_a_fmn_269_mex_YUC
SCALE=0.004127
LM=12
1107.00000 903.00000
1291.00000 1058.00000
1976.00000 908.00000
1541.00000 1062.00000
1337.00000 1200.00000
1901.00000 991.00000
1717.00000 1079.00000
1675.00000 1238.00000
1688.00000 1288.00000
1445.00000 1426.00000
1291.00000 1563.00000
1291.00000 1371.00000
IMAGE=49270 (3).JPG
ID=lae_ser_f_a_fmn_270_mex_YUC
SCALE=0.004211
LM=12
1362.00000 791.00000
1525.00000 1000.00000
2327.00000 891.00000
1867.00000 1025.00000
1600.00000 1175.00000
2268.00000 970.00000
2030.00000 1066.00000
2009.00000 1221.00000
2009.00000 1296.00000
1692.00000 1513.00000
1416.00000 1634.00000
1437.00000 1363.00000
IMAGE=62866 (3).JPG
ID=lae_ser_f_a_kan_866_mex_VER
SCALE=0.003486
LM=12
973.00000 920.00000
1107.00000 1025.00000
2101.00000 966.00000
1462.00000 1050.00000
1211.00000 1121.00000
2064.00000 1025.00000
1667.00000 1096.00000
1667.00000 1208.00000
1362.00000 1338.00000
1086.00000 1472.00000
881.00000 1505.00000
961.00000 1317.00000
IMAGE=67159 (3).JPG
ID=lae_ser_f_a_amn_159_mex_SLP
SCALE=0.003812
LM=12
886.00000 962.00000
1224.00000 1167.00000
2147.00000 1062.00000
1596.00000 1238.00000
1374.00000 1338.00000
2068.00000 1179.00000
1796.00000 1259.00000
1784.00000 1417.00000
1788.00000 1497.00000
1483.00000 1614.00000
1161.00000 1710.00000
1161.00000 1576.00000
IMAGE=68517 (3).JPG
ID=lae_ser_f_a_amn_517_gua_PET
SCALE=0.003234
LM=12
1249.00000 853.00000
1374.00000 945.00000
1930.00000 903.00000
1600.00000 954.00000
1412.00000 1029.00000
1896.00000 974.00000
1704.00000 1004.00000
1696.00000 1096.00000
1700.00000 1146.00000
1500.00000 1225.00000
1337.00000 1296.00000
1333.00000 1179.00000
IMAGE=70266 (3).JPG
ID=lae_ser_m_a_kan_266_mex_CAM
SCALE=0.004076
LM=12
1278.00000 912.00000
1341.00000 995.00000
1884.00000 945.00000
1575.00000 1025.00000
1387.00000 1091.00000
1817.00000 1025.00000
1654.00000 1066.00000
1646.00000 1162.00000
1646.00000 1192.00000
1454.00000 1288.00000
1312.00000 1346.00000
1307.00000 1196.00000
IMAGE=70267 (3).JPG
ID=lae_ser_f_a_kan_267_mex_CAM
SCALE=0.005048
LM=12
1412.00000 1071.00000
1525.00000 1150.00000
2160.00000 1158.00000
1784.00000 1146.00000
1600.00000 1229.00000
2072.00000 1213.00000
1859.00000 1208.00000
1838.00000 1321.00000
1834.00000 1380.00000
1541.00000 1430.00000
1307.00000 1476.00000
1345.00000 1371.00000
IMAGE=70268 (3).JPG
ID=lae_ser_m_a_kan_268_mex_CAM
SCALE=0.003344
LM=12
1391.00000 832.00000
1483.00000 958.00000
2084.00000 962.00000
1725.00000 1025.00000
1483.00000 1071.00000
2030.00000 1016.00000
1817.00000 1058.00000
1800.00000 1175.00000
1796.00000 1217.00000
1529.00000 1288.00000
1341.00000 1325.00000
1312.00000 1225.00000
IMAGE=72930 (3).JPG
ID=lae_ser_f_a_uom_930_NNN_nnn
SCALE=0.004637
LM=12
1245.00000 778.00000
1374.00000 908.00000
1876.00000 878.00000
1550.00000 928.00000
1370.00000 1025.00000
1805.00000 949.00000
1654.00000 966.00000
1637.00000 1079.00000
1637.00000 1121.00000
1416.00000 1187.00000
1270.00000 1250.00000
1266.00000 1133.00000
IMAGE=72931 (3).JPG
ID=lae_ser_f_a_uom_931_NNN_nnn
SCALE=0.005449
LM=12
1157.00000 899.00000
1316.00000 1025.00000
1880.00000 987.00000
1541.00000 1041.00000
1358.00000 1112.00000
1813.00000 1054.00000
1654.00000 1091.00000
1642.00000 1175.00000
1637.00000 1250.00000
1353.00000 1330.00000
1216.00000 1375.00000
1211.00000 1267.00000
IMAGE=72932 (3).JPG
ID=lae_ser_f_a_uom_932_NNN_nnn
SCALE=0.004549
LM=12
1345.00000 954.00000
1424.00000 1033.00000
1951.00000 1016.00000
1650.00000 1054.00000
1512.00000 1104.00000
1901.00000 1075.00000
1775.00000 1083.00000
1759.00000 1175.00000
1759.00000 1217.00000
1516.00000 1330.00000
1358.00000 1363.00000
1391.00000 1238.00000
IMAGE=72933 (3).JPG
ID=lae_ser_f_a_uom_933_NNN_nnn
SCALE=0.005837
LM=12
1270.00000 824.00000
1462.00000 920.00000
2239.00000 878.00000
1800.00000 949.00000
1529.00000 1066.00000
2164.00000 979.00000
1922.00000 979.00000
1909.00000 1116.00000
1905.00000 1208.00000
1533.00000 1338.00000
1295.00000 1321.00000
1337.00000 1213.00000
IMAGE=75532 (3).JPG
ID=lae_ser_f_a_kan_532_mex_CAM
SCALE=0.003799
LM=12
1132.00000 853.00000
1291.00000 1025.00000
1888.00000 983.00000
1525.00000 1071.00000
1345.00000 1150.00000
1817.00000 1058.00000
1646.00000 1112.00000
1633.00000 1225.00000
1637.00000 1288.00000
1399.00000 1388.00000
1262.00000 1459.00000
1232.00000 1304.00000
IMAGE=76122 (3).JPG
ID=lae_ser_f_a_uom_122_NNN_nnn
SCALE=0.004686
LM=12
1107.00000 807.00000
1324.00000 1004.00000
2176.00000 1045.00000
1700.00000 1062.00000
1546.00000 1108.00000
2089.00000 1125.00000
1780.00000 1125.00000
1780.00000 1271.00000
1767.00000 1338.00000
1378.00000 1446.00000
1132.00000 1476.00000
1099.00000 1279.00000
IMAGE=79030 (3).JPG
ID=lae_ser_f_a_amn_030_mex_NNN
SCALE=0.003658
LM=12
1282.00000 849.00000
1487.00000 1008.00000
2068.00000 995.00000
1738.00000 1037.00000
1512.00000 1125.00000
1988.00000 1066.00000
1821.00000 1075.00000
1796.00000 1192.00000
1805.00000 1242.00000
1529.00000 1334.00000
1383.00000 1363.00000
1374.00000 1246.00000
IMAGE=80821 (3).JPG
ID=lae_ser_f_a_uom_821_NNN_nnn
SCALE=0.005109
LM=12
986.00000 908.00000
1136.00000 1012.00000
1922.00000 962.00000
1475.00000 1025.00000
1191.00000 1108.00000
1838.00000 1045.00000
1592.00000 1075.00000
1558.00000 1196.00000
1554.00000 1279.00000
1270.00000 1388.00000
1061.00000 1501.00000
1065.00000 1367.00000
IMAGE=81938 (3).JPG
ID=lae_ser_f_a_amn_938_mex_TAM
SCALE=0.004012
LM=12
1245.00000 874.00000
1312.00000 1016.00000
1901.00000 966.00000
1508.00000 1087.00000
1303.00000 1167.00000
1821.00000 1062.00000
1646.00000 1100.00000
1612.00000 1242.00000
1604.00000 1300.00000
1307.00000 1392.00000
1174.00000 1442.00000
1161.00000 1267.00000
IMAGE=83277 (3).JPG
ID=lae_ser_f_a_uom_277_NNN_nnn
SCALE=0.004172
